# Supplementary material for: Double prenylation of budding yeast Ykt6 regulates cell wall integrity and autophagy
Source: J Biol Chem. 2025 Mar 4;301(4):108384. doi: 10.1016/j.jbc.2025.108384 (PMC12001115; doi:10.1016/j.jbc.2025.108384)
Supplement: Table S2 [file mmc2.xlsx]

## Sheet: Fig. 3B
Table S2. List of proteins in Fig. 3B
Protein.Group	Protein.Ids	Protein.Names	Genes	Control	Bet2-FLAG	Ecm9-FLAG
P01123	P01123	YPT1_YEAST	YPT1		54725.7
P20133	P20133	PGTB2_YEAST	BET2		23770000	2464890
P32864	P32864	RAEP_YEAST	MRS6		584864
P36015	P36015	YKT6_YEAST	YKT6	10181.5	180713	101300
P36018	P36018	YPT52_YEAST	YPT52		99985.2
Q00618	Q00618	PGTA_YEAST	BET4		10141700
Q02202	Q02202	ECM9_YEAST	ECM9		1397150	2824420

## Sheet: Fig. 3B_full list
Full list of proteins detected in anti-FLAG immunoprecipitates
Protein.Group	Protein.Ids	Protein.Names	Genes	Control	Bet2-FLAG	Ecm9-FLAG
Q02486	Q02486	ABF2_YEAST	ABF2	563152	368967	180570
P15891	P15891	ABP1_YEAST	ABP1	158930	190715	138067
Q00955	Q00955	ACAC_YEAST	ACC1		245022	191772
P52910	P52910	ACS2_YEAST	ACS2	223060	273967	199381
P60010	P60010	ACT_YEAST	ACT1	583676	660724	535059
Q02336	Q02336	ADA2_YEAST	ADA2		140826
P07245	P07245	C1TC_YEAST	ADE3	292429	316888	568686
P07244	P07244	PUR2_YEAST	ADE57	165183	147920	94534.9
P00330	P00330;P00331;P07246	ADH1_YEAST	ADH1	466624	736572	852010
Q12449	Q12449	AHA1_YEAST	AHA1		63110.2	55847.2
Q12476	Q12476	AIR2_YEAST	AIR2	117737	92851.1	125011
P38080	P38080	AKL1_YEAST	AKL1		75369.5	60753.1
P40047	P40047	ALDH5_YEAST	ALD5	208265	351670	278672
P54115	P54115	ALDH6_YEAST	ALD6		94359.5	66173.5
P43633	P43633	ALK1_YEAST	ALK1		95630.8	116812
P15274	P15274	AMPD_YEAST	AMD1	111973	95253.9	64815.5
P16550	P16550	APA1_YEAST	APA1	63748.2	216361	159066
P53940	P53940	APJ1_YEAST	APJ1	63929.8	93178.1	44414
Q00776	Q00776	AP1M1_YEAST	APM1		77926.9	80355.5
P49435	P49435	APT1_YEAST	APT1	62843.9	60264.3	35247.6
P40024	P40024	ARB1_YEAST	ARB1	281603	443575	435441
P46672	P46672	ARC1_YEAST	ARC1	143187	126684	124792
P11076	P11076;P19146	ARF1_YEAST	ARF1	115687	90299.9	111502
P07249	P07249	ARGR1_YEAST	ARG80	83137.4	44860.5
P08566	P08566	ARO1_YEAST	ARO1	84607.8	94569.4	121569
P32381	P32381	ARP2_YEAST	ARP2		49225.6
P47117	P47117	ARP3_YEAST	ARP3		30948.8
P80428	P80428	ARP4_YEAST	ARP4	78446.9	45408.9	21141.3
P53946	P53946	ARP5_YEAST	ARP5	61685.6
Q05123	Q05123	ARP9_YEAST	ARP9	52616.9
P38011	P38011	GBLP_YEAST	ASC1	720270	648045	619289
P40467	P40467	ASG1_YEAST	ASG1	35307.5	77809.1	47744.2
P48361	P48361;Q06108	ASK10_YEAST	ASK10	277259	559424	563508
P00830	P00830	ATPB_YEAST	ATP2	48629.1	72924	29338.6
P47068	P47068	BBC1_YEAST	BBC1	418513	191662	142073
Q01389	Q01389	BCK1_YEAST	BCK1		25653.5	38574.3
Q06338	Q06338	BCP1_YEAST	BCP1	57553.4	34576	19908.4
P29366	P29366	BEM1_YEAST	BEM1	89630.8	208589	107259
P39960	P39960	BEM2_YEAST	BEM2	138059	189975	158328
P20133	P20133	PGTB2_YEAST	BET2		23770000	2464890
P36149	P36149	BET3_YEAST	BET3	254962	353641	188678
Q00618	Q00618	PGTA_YEAST	BET4		10141700
Q06631	Q06631	BFR2_YEAST	BFR2	510916	398437	463014
P29311	P29311;P34730	BMH1_YEAST	BMH1	221593	278106	290297
Q08965	Q08965	BMS1_YEAST	BMS1	866030	809878	895561
P38041	P38041	BOB1_YEAST	BOI1	94775.1	61269.3	57828.2
P39969	P39969	BOI2_YEAST	BOI2	474590	725154	496986
P32639	P32639	BRR2_YEAST	BRR2		694478	641312
Q08235	Q08235	BRX1_YEAST	BRX1	4892910	3936200	4898310
Q06604	Q06604	BSP1_YEAST	BSP1	4036680	5116050	3536260
Q08492	Q08492	BUD21_YEAST	BUD21	686563	674503	839884
Q04347	Q04347	BUD22_YEAST	BUD22	289779	262832	359722
P12962	P12962	CAF20_YEAST	CAF20	82804	153935	201129
P29547	P29547	EF1G1_YEAST	CAM1	3390500	1504880	2030560
Q08920	Q08920	NCBP2_YEAST	CBC2	358750	448668	424132
P33322	P33322	CBF5_YEAST	CBF5	2659160	3077300	3400200
P53894	P53894	CBK1_YEAST	CBK1	32911.2	79778.6	26562.7
P03874	P03874	CBP2_YEAST	CBP2		43001.1	34708.8
P39076	P39076	TCPB_YEAST	CCT2	48080.3	67413.6	52071.4
P39077	P39077	TCPG_YEAST	CCT3		95218	76610
P39078	P39078	TCPD_YEAST	CCT4		59637	52294.6
P40413	P40413	TCPE_YEAST	CCT5	69085.3	112434	96535
P47079	P47079	TCPQ_YEAST	CCT8	38762.9	82555.3	87045
Q00684	Q00684	CDC14_YEAST	CDC14	834288	1594220	2232610
P00549	P00549	KPYK1_YEAST	CDC19	251332	370387	287651
P11433	P11433	CDC24_YEAST	CDC24		781688	449528
P04821	P04821	CDC25_YEAST	CDC25	30349.3	63612.8	29819.3
P07260	P07260	IF4E_YEAST	CDC33	887967	1987250	1540700
Q08032	Q08032	CDC45_YEAST	CDC45	113584	94428.2
P25694	P25694	CDC48_YEAST	CDC48	125820	110923	114424
Q06697	Q06697	CDC73_YEAST	CDC73	1350950	1641730	737382
Q06632	Q06632	CFT1_YEAST	CFT1	74186.7	76625.9	63092.4
P25379	P25379	STDH_YEAST	CHA1		40963.2
Q12114	Q12114	CHS5_YEAST	CHS5		14530.2	38272.2
P38779	P38779	CIC1_YEAST	CIC1	2767360	2652370	3322000
P15790	P15790	CSK21_YEAST	CKA1	149510	58159.6	64140.6
P19454	P19454	CSK22_YEAST	CKA2	548922	330988	385277
P43639	P43639	CSK2B_YEAST	CKB1	581075	333816	385883
P38930	P38930	CSK2C_YEAST	CKB2	382324	200426	240663
P06787	P06787	CALM_YEAST	CMD1	96333.7	79826.5	88822
Q07897	Q07897	CMS1_YEAST	CMS1	678801	467788	539627
Q03048	Q03048	COFI_YEAST	COF1		71701	26677.4
P53622	P53622	COPA_YEAST	COP1	710327	890084	600149
P27614	P27614	CBPS_YEAST	CPS1	612619	408808	314191
Q12150	Q12150	CSF1_YEAST	CSF1		50052.8	73593.8
P53859	P53859	CSL4_YEAST	CSL4		19845.4	71393.3
P47130	P47130	CSN12_YEAST	CSN12		82353.4	62394.2
P40535	P40535	ACA2_YEAST	CST6	17722
Q03957	Q03957	CTK1_YEAST	CTK1	120122	62655	89935.8
P46963	P46963	CTK3_YEAST	CTK3		101481	130725
P89105	P89105	CTR9_YEAST	CTR9	77061.4	95616.3	70561.3
Q02554	Q02554	CUS1_YEAST	CUS1	185582	241159	280525
Q12389	Q12389	DBP10_YEAST	DBP10	962942	452363	711786
P24783	P24783	DBP2_YEAST	DBP2	117110
P20447	P20447	DBP3_YEAST	DBP3	379762	783575	836455
P20449	P20449	DBP5_YEAST	DBP5		46269.3	32590.7
P53734	P53734	DBP6_YEAST	DBP6	354468	473507	667230
P36120	P36120	DBP7_YEAST	DBP7	712879	662373	831606
P38719	P38719	DBP8_YEAST	DBP8	159621	276492	261916
Q06218	Q06218	DBP9_YEAST	DBP9	1954810	1313740	1833130
P06634	P06634	DED1_YEAST	DED1	1741300	2449880	1779610
Q99288	Q99288	DET1_YEAST	DET1	383582	504650	378799
P39517	P39517	DHH1_YEAST	DHH1	92827.4
Q03063	Q03063	DIG1_YEAST	DIG1	64244.3	107606	61645.3
P41819	P41819	DIM1_YEAST	DIM1	122949	199051	187054
Q12220	Q12220	UTP12_YEAST	DIP2	308254	361747	414641
Q08162	Q08162	RRP44_YEAST	DIS3			64487.9
P32266;P54861	P32266;P54861	DNM1_YEAST;MGM1_YEAST	DNM1;MGM1	218645	160901	125188
P40059	P40059	DOT6_YEAST	DOT6	208518	229394	249369
P24482	P24482	DPB2_YEAST	DPB2		122219	84509.6
Q04603	Q04603	DPB4_YEAST	DPB4		85398.5	77345.9
P32892	P32892	DRS1_YEAST	DRS1	1305730	817473	1286790
P39112	P39112	DSS1_YEAST	DSS1		49789.1
P36041	P36041	EAP1_YEAST	EAP1		53344.8	52708.4
P36049	P36049	EBP2_YEAST	EBP2	3339830	2735860	3380770
Q04217	Q04217	DHR1_YEAST	ECM16	158844	145902	158390
P38122	P38122	PANB_YEAST	ECM31	198523	178496	193542
P32644	P32644	ECM32_YEAST	ECM32		84041.7	55969.1
Q02202	Q02202	ECM9_YEAST	ECM9		1397150	2824420
P32471	P32471	EF1B_YEAST	EFB1	20946700	11639000	14940900
Q3E705	Q3E705	EFG1P_YEAST	EFG1	560247	426783	559503
P32324	P32324	EF2_YEAST	EFT1	1283340	1447930	1173530
Q05050	Q05050	EIS1_YEAST	EIS1	119711	63681.8	75327.7
P42935	P42935	ELP2_YEAST	ELP2	170606	139381	40854.6
Q02908	Q02908	ELP3_YEAST	ELP3	187611	219817	125289
Q06287	Q06287	NEP1_YEAST	EMG1	1114180	1022730	1153370
P42842	P42842	EMW1_YEAST	EMW1			20858.1
P00925	P00925	ENO2_YEAST	ENO2	101246	195885	237438
P38333	P38333	ENP1_YEAST	ENP1	253030	189609	235299
P48234	P48234	NOL10_YEAST	ENP2	939431	594374	689099
Q04660	Q04660	ERB1_YEAST	ERB1	2855340	2427340	3298460
Q03661	Q03661	ESC1_YEAST	ESC1			81328.8
Q06344	Q06344	ESF1_YEAST	ESF1	1228850	753467	908094
P53743	P53743	ESF2_YEAST	ESF2	255457	295153	314267
Q08421	Q08421	ETT1_YEAST	ETT1		39223.7
P47912	P47912	LCF4_YEAST	FAA4	29675.3	139715	46008.9
P14540	P14540	ALF_YEAST	FBA1	105406	86120.8	82963.5
Q05498	Q05498	FCF1_YEAST	FCF1	219485	177615	208625
Q12035	Q12035	FCF2_YEAST	FCF2	249131	170439	326439
P39521	P39521	FHL1_YEAST	FHL1	172055	147204
P40466	P40466	FKH1_YEAST	FKH1	33507.8		47017.2
O13329	O13329	FOB1_YEAST	FOB1		240499	178818
P51601	P51601	GCH1_YEAST	FOL2	1726930	1870480	1645800
P20081	P20081	FKBP_YEAST	FPR1	448215	507277	451860
P38911	P38911	FKBP3_YEAST	FPR3	2669360	1211760	2485290
Q06205	P38911;Q06205	FKBP4_YEAST	FPR4	3041330	2273150	3329760
P39730	P39730	IF2P_YEAST	FUN12	70994.1	124970	124084
P28007	P28007	GAR1_YEAST	GAR1	2466520	2520510	3197100
P25555	P25555	GBP2_YEAST	GBP2	429836	734033	448837
P32481	P32481	IF2G_YEAST	GCD11	1206350	1301230	1099000
P32501	P32501	EI2BE_YEAST	GCD6	72195.4	90661.4	85582.5
P32502	P32502	EI2BB_YEAST	GCD7		84976.1	61652.8
P15442	P15442	GCN2_YEAST	GCN2	150353	170272	89413.8
P43535	P43535	GCN20_YEAST	GCN20	89382.9	149095	42017.7
P14741	P14741	EI2BA_YEAST	GCN3		241450	21644.7
P14742	P14742	GFA1_YEAST	GFA1	212572	221009	188657
P32598	P32598	PP12_YEAST	GLC7	566754	594237	608963
P17709	P17709	HXKG_YEAST	GLK1		46133.8	54182.2
P18494	P18494	GLN3_YEAST	GLN3			38016.3
P41911	P41911	GPD2_YEAST	GPD2		85374.4	101891
P00950	P00950	PMG1_YEAST	GPM1	335330	383553	367143
P41277	P40106;P41277	GPP1_YEAST	GPP1	27450.1	101043	126287
P32835;P32836	P32835;P32836	GSP1_YEAST;GSP2_YEAST	GSP1;GSP2	563851	626944	432848
P38625	P38625	GUAA_YEAST	GUA1	32153.1	73110.4	39705.2
P46655	P46655	SYEC_YEAST	GUS1	383694	593439	527620
P38970	P38970	HAL5_YEAST	HAL5		97961.8
Q03532	Q03532	HAS1_YEAST	HAS1	2489810	2303630	2502680
P20448	P20448	DBP4_YEAST	HCA4	382061	418269	465820
Q05775	Q05775	EIF3J_YEAST	HCR1	184171	87169.5	76878.9
P38199	P38199	HEK2_YEAST	HEK2	3212620	3703890	4261770
P02309	P02309	H4_YEAST	HHF1	1613180	1640960	1530260
P53551	P53551	H1_YEAST	HHO1	65243.4	145350	106439
P61830	P61830	H3_YEAST	HHT1	510220	738033	580225
Q03973	Q03973	HMO1_YEAST	HMO1	2824690	6235320	4606770
Q05080	Q05080	CYK2_YEAST	HOF1	45578.2	41329.8	35383
P13663	P13663	DHAS_YEAST	HOM2			26189.2
P38922	P38922	HRB1_YEAST	HRB1		90341.3	68553.6
Q08732	Q08732	HRK1_YEAST	HRK1	154284	203442	102853
P29295	P29295	HRR25_YEAST	HRR25	86046.6	78570.4	93334.5
P15108	P15108	HSC82_YEAST	HSC82	824657	1391190	1147590
P49955	P49955	SF3B1_YEAST	HSH155	181311	177811	170918
Q99181	Q99181	HSH49_YEAST	HSH49		47326.2	50573.6
P31539	P31539	HS104_YEAST	HSP104		161665	115157
P22943	P22943	HSP12_YEAST	HSP12		29863.3	90600.1
P15992	P15992	HSP26_YEAST	HSP26	102192	180938	112454
P02829	P02829	HSP82_YEAST	HSP82	94035.7	97817.9	56414.9
P04912	P04912	H2A2_YEAST	HTA2	2030460	2312370	2303190
P02293;P02294	P02293;P02294	H2B1_YEAST;H2B2_YEAST	HTB1;HTB2	3639650	4864950	4786670
Q12692	Q12692	H2AZ_YEAST	HTZ1		336151	340911
P23301	P23301	IF5A1_YEAST	HYP2	163762	130527	122041
Q12031	Q12031	ACEB_YEAST	ICL2	243627	386839
P21954	P21954	IDHP_YEAST	IDP1	891474	502262	466981
Q06706	Q06706	ELP1_YEAST	IKI3	188571	182201	94413.6
P00927	P00927	THDH_YEAST	ILV1	114534	213759	193989
P07342	P07342	ILVB_YEAST	ILV2	78569.5	55172
P25605	P25605	ILV6_YEAST	ILV6	321620	393990	260458
P38697	P38697	IMDH2_YEAST	IMD2	470313	418133	137644
P50095	P38697;P50094;P50095;O42831	IMDH3_YEAST	IMD3	5686050	4851200	3790510
P50094	P50094	IMDH4_YEAST	IMD4	2147290	1587440	789258
P47170	P47170	IML1_YEAST	IML1	268496	539505	422178
P32899	P32899	IMP3_YEAST	IMP3	680955	783111	1143770
P53941	P53941	IMP4_YEAST	IMP4	357115	351346	508696
P53115	P53115	INO80_YEAST	INO80	76882.3	77887.5
P50942	P50942	INP52_YEAST	INP52	1435900	1975550	1403940
P53877	P53877	IPI3_YEAST	IPI3			30533.3
P00817	P00817	IPYR_YEAST	IPP1	208238	403162	280852
Q6Q560	Q6Q560	ISD11_YEAST	ISD11	160452	272847	217305
Q06214	Q06214	JIP5_YEAST	JIP5	574989	246823	344171
P40069	P40069	IMB4_YEAST	KAP123	65260.5	121422	92606.8
Q06142	Q06142	IMB1_YEAST	KAP95	25684.6	53138.2	19510.8
P16474	P16474	BIP_YEAST	KAR2	247023	196988	215374
P13186	P13186	KIN2_YEAST	KIN2	51929	83710.9	74083.7
P28743	P28743	KIP2_YEAST	KIP2	63136.2	21198	33954.1
P53914	P53914	NAT10_YEAST	KRE33	3398240	2395300	2506540
P42846	P42846	KRI1_YEAST	KRI1	693582	671045	831543
P25586	P25586	KRR1_YEAST	KRR1	819691	709931	832813
P38691	P38691	KSP1_YEAST	KSP1	409322	369475	330237
Q12446	Q12446	LAS17_YEAST	LAS17	202640	153727	80582.9
P12695	P12695	ODP2_YEAST	LAT1	396227	753231	316064
Q06147	Q06147	LCB5_YEAST	LCB5	58278	89833
P40079	P40079	LCP5_YEAST	LCP5	401454	328502	406192
P38439	P38439	LEO1_YEAST	LEO1	218324	270732	202553
P33399	P33399	LHP1_YEAST	LHP1	1219840	1760890	1371810
P43586	P43586	LOC1_YEAST	LOC1	2150320	1474350	2080380
P09624	P09624	DLDH_YEAST	LPD1		146877	77225.2
P43603	P43603	LSB3_YEAST	LSB3	9560440	10745700	7330910
P47017	P47017	LSM1_YEAST	LSM1		122512	74932.3
P38828	P38828	LSM12_YEAST	LSM12	143488	236776	158168
P38203	P38203	LSM2_YEAST	LSM2	88422.3	147177	100174
P40070	P40070	LSM4_YEAST	LSM4		150982	116909
P40089	P40089	LSM5_YEAST	LSM5		191587
Q06406	Q06406	LSM6_YEAST	LSM6	307889	474022	258259
Q12230	Q12230	LSP1_YEAST	LSP1	87142.8		128184
P40495	P40495	LYS12_YEAST	LYS12	128816	270832	188215
P20484	P20484	MAK11_YEAST	MAK11	3372960	2914960	3336490
P10962	P10962	MAK16_YEAST	MAK16	1061870	916319	1185650
Q12176	Q12176	MAK21_YEAST	MAK21	1935840	1999150	2161410
P38112	P38112	MAK5_YEAST	MAK5	1733420	1540140	1752420
O14467	O14467	MBF1_YEAST	MBF1	471608	996100	626710
P30665	P30665	MCM4_YEAST	MCM4		29980	14135.7
P32419	P32419	MDHP_YEAST	MDH3	533939	408054	384277
P35191	P35191	MDJ1_YEAST	MDJ1	205068	62505.7	46709.7
Q12387	Q12387	NAA25_YEAST	MDM20	84405.8	150657	78057.9
P38111	P38111	ATR_YEAST	MEC1	64257.2
Q07938	Q07938	MTAP_YEAST	MEU1		175394
P32787	P32787	MG101_YEAST	MGM101	289928	423642	365276
P09440	P09440	C1TM_YEAST	MIS1		275705	467839
P53141	P53141	MLC1_YEAST	MLC1	49048.7	112245	105584
Q06211	Q06211	MMS1_YEAST	MMS1	95379.9	50820.2	86621.9
P53163	P53163	MNP1_YEAST	MNP1	157626	140323	67616.5
P53059	P53059	MNT2_YEAST	MNT2		157393	125399
P47083	P47083	MPP10_YEAST	MPP10	766727	814750	951194
P54199	P54199	MPS1_YEAST	MPS1		63050
Q06106	Q06106	MRD1_YEAST	MRD1	326676	396177	418916
P25270	P25270	MRM1_YEAST	MRM1			61315.4
Q08925	Q08925	MRN1_YEAST	MRN1		78761	80999.5
P36528	P36528	RM17_YEAST	MRPL17	40420.7	70300.3	41362
P36516	P36516	RM03_YEAST	MRPL3	101485		198857
Q06678	Q06678	RM35_YEAST	MRPL35	47541.2	109841	40942.5
P36533	P36533	RM39_YEAST	MRPL39	72257.8	82770.6	115682
P36519	P36519	RM07_YEAST	MRPL7	71997.7	62995.7	36073.1
P32864	P32864	RAEP_YEAST	MRS6		584864
P33201	P33201	MRT4_YEAST	MRT4	3760680	2767830	3455610
P21339	P21339	MSB1_YEAST	MSB1	202164	285493	146481
P33748	P33748	MSN2_YEAST	MSN2	100225
P33749	P33749	MSN4_YEAST	MSN4		35584	64023.7
P15424	P15424	MS116_YEAST	MSS116	426843	450964	399423
Q03897	Q03897	WDR59_YEAST	MTC5	272538	599730	468973
P47047	P47047	MTR4_YEAST	MTR4	49415.7	71910.9	40640.7
P38996	P38996	NAB3_YEAST	NAB3	336671	383283	416991
Q03735	Q03735	NAB6_YEAST	NAB6		167900	146106
P53919	P53919	NAF1_YEAST	NAF1	308038	32906.9
Q02931	Q02931	UTP17_YEAST	NAN1	259959	266238	335435
P25293	P25293	NAP1_YEAST	NAP1		23510	16107.7
P47035	P47035	NET1_YEAST	NET1	726906	1131930	1645050
Q08972	Q08972	NEW1_YEAST	NEW1	79756.7	217124	176422
P25374	P25374	NFS1_YEAST	NFS1	313849	336854	277645
P32495	P32495	NHP2_YEAST	NHP2	4419950	5039250	6108250
P11632	P11632	NHP6A_YEAST	NHP6A	381394	215299	129342
P11633	P11633	NHP6B_YEAST	NHP6B	558202	366728
P32497	P32497	EIF3C_YEAST	NIP1	72205.1	44369.4	81811.8
Q08962	Q08962	NIP7_YEAST	NIP7	1866420	1238110	1505040
Q06178	Q06178	NMA1_YEAST	NMA1		129399	86668.1
P39744	P39744	NOC2_YEAST	NOC2	3226820	3242450	3335830
Q07896	Q07896	NOC3_YEAST	NOC3	209647	62637.9	171678
Q06512	Q06512	NOC4_YEAST	NOC4	158944	267375	224448
Q02892	Q02892	NOG1_YEAST	NOG1	1923590	1123290	1577490
P53742	P53742	NOG2_YEAST	NOG2	180527	198456	277203
P15646	P15646	FBRL_YEAST	NOP1	3968060	5473310	6298160
Q6Q547	Q6Q547	NOP10_YEAST	NOP10	2144950	3328480	3575950
Q08208	Q08208	NOP12_YEAST	NOP12	1819870	1837490	2001070
P53883	P53883	NOP13_YEAST	NOP13	749231	911419	966116
Q99207	Q99207	NOP14_YEAST	NOP14	121335	117564	152517
P53927	P53927	NOP15_YEAST	NOP15	1874530	1332380	1883760
P40007	P40007	NOP16_YEAST	NOP16	534664	449949	848085
P53317	P53317	NOP19_YEAST	NOP19			63333.4
P40991	P40991	NOP2_YEAST	NOP2	3350690	2180500	3134700
P37838	P37838	NOP4_YEAST	NOP4	4478530	4251900	5068940
Q12080	Q12080	NOP53_YEAST	NOP53	66712.2	50825.2	122952
Q12460	Q12460	NOP56_YEAST	NOP56	5384300	7865760	9705790
Q12499	Q12499	NOP58_YEAST	NOP58	2874940	4037380	4835000
Q07623	Q07623	NOP6_YEAST	NOP6	412692	614710	529127
P53261	P53261	PESC_YEAST	NOP7	1804470	1728410	2072750
Q08287	Q08287	NOP8_YEAST	NOP8	801507	913241	1489670
P47077	P47077	NOP9_YEAST	NOP9	246929	296527	303806
P47122	P47122	GPN1_YEAST	NPA3	188855	232769	142375
Q01560	Q01560	NOP3_YEAST	NPL3	1368340	1747540	1138250
P32832	P32832	RSC7_YEAST	NPL6	115934	140758	82606.6
P39923	P39923	NPR2_YEAST	NPR2	198805	395070	311439
P38742	P38742	NPR3_YEAST	NPR3	213441	412772	312589
P53617	P53617	NRD1_YEAST	NRD1	270466	268131	340010
P53136	P53136	NSA1_YEAST	NSA1	603037	318878	589960
P40078	P40078	NSA2_YEAST	NSA2	937719	468491	737489
Q05541	Q05541	NSE3_YEAST	NSE3			30149.2
P27476	P27476	NSR1_YEAST	NSR1	22865100	15856500	14238200
P40010	P40010	NUG1_YEAST	NUG1	577383	325456	483294
P53114	P53114	MED5_YEAST	NUT1	18856.4		20171.6
P50946	P50946	OCA1_YEAST	OCA1	428075	541342	548711
P53949	P53949	OCA2_YEAST	OCA2	78466.5	112693	108041
P25366	P25366	OCA4_YEAST	OCA4	85395.7	83952.8	84872.5
P38738	P38738	OCA5_YEAST	OCA5	75926.8	78114.9	115977
Q12454	Q12454	OCA6_YEAST	OCA6	83648.9	122960	112229
P38219	P38219	OLA1_YEAST	OLA1	325244	336331	336226
P54784	P54784	ORC1_YEAST	ORC1		21639.6
P04147	P04147	PABP_YEAST	PAB1	2505380	4249180	3053520
P38351	P38351	PAF1_YEAST	PAF1	108494	180071	103609
Q05518	Q05518	PAL1_YEAST	PAL1	195383	243112	220768
P53632	P53632	PAP2_YEAST	PAP2	56511.5	28853.4	59721.8
P25644	P25644	PAT1_YEAST	PAT1		167464	33839.9
P53297	P53297	PBP1_YEAST	PBP1	58207	123698	90573.1
Q07362	Q07362	PBP4_YEAST	PBP4		116796	91836.3
P16387	P16387	ODPA_YEAST	PDA1	581975	1047740	587813
P32473	P32473	ODPB_YEAST	PDB1	544183	1308620	660228
P06169	P06169	PDC1_YEAST	PDC1	364356	343738	300573
P16451	P16451	ODPX_YEAST	PDX1		56089.9	22235.1
P40091	P40091	PEA2_YEAST	PEA2		19555.7	93544.2
P16861	P16861	PFKA1_YEAST	PFK1	44492.8	89386.9	97286.6
P16862	P16862	PFKA2_YEAST	PFK2	103611	122079	98807.3
P00560	P00560	PGK_YEAST	PGK1		63710	89508.5
P07270	P07270	PHO4_YEAST	PHO4	610520	546638	360723
P53252	P53252	PIL1_YEAST	PIL1	364944	434563	676112
Q12236	Q12236	PKH2_YEAST	PKH2		26763.6	36564.6
P05030;P19657	P05030;P19657	PMA1_YEAST;PMA2_YEAST	PMA1;PMA2		60186.6	32397
P32634	P32634	PMD1_YEAST	PMD1		101360
Q99216	Q99216	PNO1_YEAST	PNO1	542434	278413	539810
Q04636	Q04636	POB3_YEAST	POB3	39581.6		25907.3
P40473	P40473	POG1_YEAST	POG1	388291	439437	365827
P13382	P13382	DPOLA_YEAST	POL1			60251
P21951	P21951	DPOE_YEAST	POL2	145851	280368	287698
P39985	P39985	DPO5_YEAST	POL5	306925	96777.2	112695
Q04119	Q04119	PPN1_YEAST	PPN1	1420090	1616470	1187300
P40302	P40302	PSA6_YEAST	PRE5	97744.8	147614	110577
P40494	P40494	PRK1_YEAST	PRK1	52729.4	58770.2	53850.9
Q07350	Q07350	PRP11_YEAST	PRP11		56882.2	45454.2
P32523	P32523	PRP19_YEAST	PRP19	60539.4	12272.2	34237.4
P53131	P53131	PRP43_YEAST	PRP43	674448	1306060	1472840
P33334	P33334	PRP8_YEAST	PRP8	42433	79406.7	101994
P19736	P19736	PRP9_YEAST	PRP9		27327.9	49392.5
P32895	P32895	KPR1_YEAST	PRS1	234491	278644	148387
P38689	P38689	KPR3_YEAST	PRS3	78328.3	73150.4
P06103	P06103	EIF3B_YEAST	PRT1	63643.5	103402	96735.3
P41940	P41940	MPG1_YEAST	PSA1	690981	1332470	875962
Q12161	Q12161	PSH1_YEAST	PSH1	214773	368637	383055
P50109	P50109	PSP2_YEAST	PSP2	195879	335814	347887
P32588	P32588	PUB1_YEAST	PUB1		139804	130959
Q04373	Q04373	PUF6_YEAST	PUF6	3303430	2547760	3054180
P21304	P21304	PWP1_YEAST	PWP1	3191870	2907330	2800930
P25635	P25635	PWP2_YEAST	PWP2	398792	516335	555535
P53335	P53335	PXR1_YEAST	PXR1	343274	723753	786632
P31244	P31244	RAD16_YEAST	RAD16		82614.3	71182.6
P53063	P53063	DXO_YEAST	RAI1	264329	123243	107255
P11938	P11938	RAP1_YEAST	RAP1	65198.6
Q02792	Q02792	XRN2_YEAST	RAT1	85528.1		19510.7
Q08096	Q08096	RCL1_YEAST	RCL1	771210	640478	731961
P53972	P53972	RCM1_YEAST	RCM1	41336.7	123183
P38086	P38086	RDH54_YEAST	RDH54		71925.9	84531.5
P21538	P21538;Q12457	REB1_YEAST	REB1	370749	237778	187178
P22276	P22276	RPC2_YEAST	RET1	178917	158731	109046
P43621	P43621	COPD_YEAST	RET2		35387.6	52335.1
Q08237	Q08237	REXO4_YEAST	REX4	1559740	1514430	1637030
P22336	P22336	RFA1_YEAST	RFA1	2223490	1399170	1266710
P26754	P26754	RFA2_YEAST	RFA2		40964.1	12454
P26755	P26755	RFA3_YEAST	RFA3	254370	194488	172347
P38630	P38630	RFC1_YEAST	RFC1	27084.7	157288	171757
P40348	P40348	RFC2_YEAST	RFC2	33665.3	165928	158789
P38629	P38629	RFC3_YEAST	RFC3	94967.7	279246	252525
P40339	P40339	RFC4_YEAST	RFC4		207824	203509
P38251	P38251	RFC5_YEAST	RFC5		108777	111322
Q06108	Q06108	RGC1_YEAST	RGC1		82188.9	119200
P32445	P32445	RIM1_YEAST	RIM1	768362	491410	424219
P40160	P40160	RIO2_YEAST	RIO2	159638	129730	89124.4
Q03195	Q03195	RLI1_YEAST	RLI1	95881.7	19964.9
Q07915	Q07915	RLP24_YEAST	RLP24	3210940	1964540	3342340
P40693	P40693	RLP7_YEAST	RLP7	1603710	1463310	2040040
P32338	P32338	RME1_YEAST	RME1		56263.6
P11745	P11745	RNA1_YEAST	RNA1		107735	48168.7
P21524	P21524	RIR1_YEAST	RNR1	274527	390225	218691
P09938	P09938	RIR2_YEAST	RNR2	32467.7	67748.6	60038.5
Q02555	Q02555	RNT1_YEAST	RNT1		151522	141472
P45818	P45818	ROK1_YEAST	ROK1	296373	207025	297931
P51862	P51862;P53046	ROM2_YEAST	ROM2		120631	68187.5
P32529	P32529	RPA12_YEAST	RPA12	409233	1133560	884874
P22138	P22138	RPA2_YEAST	RPA135	429353	971742	758849
P50106	P50106	RPA14_YEAST	RPA14	245529	692968	490324
P10964	P10964	RPA1_YEAST	RPA190	566317	1417000	1164980
P47006	P47006	RPA34_YEAST	RPA34	555715	1173160	971455
P46669	P46669	RPA43_YEAST	RPA43	451918	1454630	1174410
Q01080	Q01080	RPA49_YEAST	RPA49	397147	945838	890507
P22139	P22139	RPAB5_YEAST	RPB10	87715.4	384664	214267
P38902	P38902	RPB11_YEAST	RPB11	324689	415936	296407
P08518	P08518	RPB2_YEAST	RPB2	1139990	1244790	1029310
P16370	P16370	RPB3_YEAST	RPB3	694324	751007	487954
P20433	P20433	RPB4_YEAST	RPB4	475536	647789	388077
P20434	P20434	RPAB1_YEAST	RPB5	101982	76891.9	55821.5
P34087	P34087	RPB7_YEAST	RPB7	174476	221758	157614
P20436	P20436	RPAB3_YEAST	RPB8	434954	683041	437766
P27999	P27999	RPB9_YEAST	RPB9	529798	639967	390670
P40422	P40422	RPAB4_YEAST	RPC10	277075	644067	525917
P47076	P47076	RPC9_YEAST	RPC17	80440.7		103382
P28000	P28000	RPAC2_YEAST	RPC19	394391	721392	563462
P17890	P17890	RPC7_YEAST	RPC31	77572.7	111972	91304.5
P32910	P32910	RPC6_YEAST	RPC34	183241	196100	190671
P36121	P36121	RPC5_YEAST	RPC37	320850	283403	278203
P07703	P07703	RPAC1_YEAST	RPC40	1300380	2508380	1895130
P25441	P25441	RPC4_YEAST	RPC53	34194.7	44332.4	69996.4
P32349	P32349	RPC3_YEAST	RPC82	156239	207846	193729
P32561	P32561	RPD3_YEAST	RPD3	104207	189783	139124
P38805	P38805	RPF1_YEAST	RPF1	1665020	863284	1567180
P36160	P36160	RPF2_YEAST	RPF2	3878050	2544860	3193620
P38249	P38249	EIF3A_YEAST	RPG1	104354	128918	92496.5
P41805	P41805	RL10_YEAST	RPL10	599037	779678	739081
P0C0W9;Q3E757	P0C0W9;Q3E757	RL11A_YEAST;RL11B_YEAST	RPL11A;RPL11B	2232180	1665400	2215080
P0CX53;P0CX54	P0CX53;P0CX54	RL12A_YEAST;RL12B_YEAST	RPL12A;RPL12B	2163780	2032020	2239640
P40212	P40212;Q12690	RL13B_YEAST	RPL13B	3643230	3132520	3691880
P36105	P36105;P38754	RL14A_YEAST	RPL14A	985971	604236	850691
P05748	P05748	RL15A_YEAST	RPL15A	4106280	3823040	4241400
P26784	P26784	RL16A_YEAST	RPL16A	933386	707421	833912
P26785	P26784;P26785	RL16B_YEAST	RPL16B	2304640	1763370	2080260
P05740	P05740	RL17A_YEAST	RPL17A	823072	474714	724579
P46990	P46990	RL17B_YEAST	RPL17B		210451	367073
P0CX49;P0CX50	P0CX49;P0CX50	RL18A_YEAST;RL18B_YEAST	RPL18A;RPL18B	3916550	2889210	3679150
P0CX82;P0CX83	P0CX82;P0CX83	RL19A_YEAST;RL19B_YEAST	RPL19A;RPL19B	1059540	653105	795286
P0CX43;P0CX44	P0CX43;P0CX44	RL1A_YEAST;RL1B_YEAST	RPL1A;RPL1B	775167	550914	601000
P0CX23;P0CX24	P0CX23;P0CX24	RL20A_YEAST;RL20B_YEAST	RPL20A;RPL20B	890808	704462	915372
Q02753;Q12672	Q02753;Q12672	RL21A_YEAST;RL21B_YEAST	RPL21A;RPL21B	138062	104965	142008
P05749	P05749;P56628	RL22A_YEAST	RPL22A	102172	123567	126844
P0CX41;P0CX42	P0CX41;P0CX42	RL23A_YEAST;RL23B_YEAST	RPL23A;RPL23B	1188700	886002	1150340
P04449	P04449;P24000	RL24A_YEAST	RPL24A		105894	129963
P04456	P04456	RL25_YEAST	RPL25	1333740	1540730	1649670
P05743	P05743;P53221	RL26A_YEAST	RPL26A	2169140	1513770	2082650
P53221	P53221	RL26B_YEAST	RPL26B	1391580	898354	1591880
P0C2H6;P0C2H7	P0C2H6;P0C2H7	RL27A_YEAST;RL27B_YEAST	RPL27A;RPL27B	1424750	1005140	1090830
P02406	P02406	RL28_YEAST	RPL28	440650	451595	522613
P0CX45;P0CX46	P0CX45;P0CX46	RL2A_YEAST;RL2B_YEAST	RPL2A;RPL2B	375778	446032	465805
P14126	P14126	RL3_YEAST	RPL3	1511390	1131910	1391620
P14120	P14120	RL30_YEAST	RPL30	805833	534469	1056910
P0C2H8;P0C2H9	P0C2H8;P0C2H9	RL31A_YEAST;RL31B_YEAST	RPL31A;RPL31B	361260	228032	281564
P38061	P38061	RL32_YEAST	RPL32	393442	348729	509589
P05744	P05744;P41056	RL33A_YEAST	RPL33A	1066990	791394	955807
P40525;P87262	P40525;P87262	RL34A_YEAST;RL34B_YEAST	RPL34A;RPL34B			399337
P0CX84;P0CX85	P0CX84;P0CX85	RL35A_YEAST;RL35B_YEAST	RPL35A;RPL35B	1104440	734228	1085840
P05745	P05745	RL36A_YEAST	RPL36A	302844	276842
O14455	O14455	RL36B_YEAST	RPL36B	3177290	2556420	3092580
P49166	P49166	RL37A_YEAST	RPL37A	57421.5	68824.6	123667
P49167	P49167	RL38_YEAST	RPL38	390236	392746	472132
P0CX27;P0CX28	P0CX27;P0CX28	RL44A_YEAST;RL44B_YEAST	RPL42A;RPL42B	53371.8	57550.8	86733.8
P10664	P10664;P49626	RL4A_YEAST	RPL4A	2438590	1818890	2260350
P49626	P49626	RL4B_YEAST	RPL4B	1101620	764185	909073
P26321	P26321	RL5_YEAST	RPL5	6146450	4844050	6447710
Q02326	P05739;Q02326	RL6A_YEAST	RPL6A	629542	605104	763030
P05739	P05739	RL6B_YEAST	RPL6B	1101420	857342	979155
P05737	P05737;Q12213	RL7A_YEAST	RPL7A	5924650	5258930	7598800
Q12213	Q12213	RL7B_YEAST	RPL7B	830677	547699	519255
P17076	P17076	RL8A_YEAST	RPL8A	113920	106936	126267
P29453	P17076;P29453	RL8B_YEAST	RPL8B	2190910	1809710	2002570
P05738	P05738;P51401	RL9A_YEAST	RPL9A	329993	204455	327899
P38764	P38764	RPN1_YEAST	RPN1	233923	65327.3	123379
O13563	O13563	RPN13_YEAST	RPN13			35779.3
P32565	P32565	RPN2_YEAST	RPN2		50414.2	107110
Q12377	Q12377	RPN6_YEAST	RPN6	59650	47944.6	73285.5
Q08723	Q08723	RPN8_YEAST	RPN8		40789.4	49208.3
P04050	P04050	RPB1_YEAST	RPO21	835433	865199	690928
P20435	P20435	RPAB2_YEAST	RPO26	323345	514085	360279
P04051	P04051	RPC1_YEAST	RPO31	221330	239091	192730
P05317	P05317	RLA0_YEAST	RPP0	1444560	1645710	1509510
P05318	P05318	RLA1_YEAST	RPP1A	340946	190893	188705
P10622	P10622	RLA3_YEAST	RPP1B	577599	386903	466100
P05319	P05319	RLA2_YEAST	RPP2A	618475	675057	784236
P02400	P02400	RLA4_YEAST	RPP2B	819443	1268620	1148230
P32905;P46654	P32905;P46654	RSSA1_YEAST;RSSA2_YEAST	RPS0A;RPS0B	2645930	3072490	2382270
P46784;Q08745	P46784;Q08745	RS10A_YEAST;RS10B_YEAST	RPS10A;RPS10B	1605360	1239090	1009120
P0CX47;P0CX48	P0CX47;P0CX48	RS11A_YEAST;RS11B_YEAST	RPS11A;RPS11B	1299600	883299	903156
P48589	P48589	RS12_YEAST	RPS12	2378800	1992700	1766380
P05756	P05756	RS13_YEAST	RPS13	2421110	1953340	2888510
P39516	P06367;P39516	RS14B_YEAST	RPS14B	2013070	1740630	2016980
Q01855	Q01855	RS15_YEAST	RPS15	921393	599780	692152
P0CX51;P0CX52	P0CX51;P0CX52	RS16A_YEAST;RS16B_YEAST	RPS16A;RPS16B	537390	322129	493703
P02407;P14127	P02407;P14127	RS17A_YEAST;RS17B_YEAST	RPS17A;RPS17B	1030780	883604	940663
P0CX55;P0CX56	P0CX55;P0CX56	RS18A_YEAST;RS18B_YEAST	RPS18A;RPS18B	1126210	916179	901856
P07280;P07281	P07280;P07281	RS19A_YEAST;RS19B_YEAST	RPS19A;RPS19B	2042110	1226210	1326270
P33442	P33442	RS3A1_YEAST	RPS1A		26076.3	64293.1
P23248	P33442;P23248	RS3A2_YEAST	RPS1B	1283680	1093060	1035890
P25443	P25443	RS2_YEAST	RPS2	959355	828381	797741
P38701	P38701	RS20_YEAST	RPS20	545161	395806	369312
P0C0V8	P0C0V8	RS21A_YEAST	RPS21A		67399.8	54732.7
Q3E754	P0C0V8;Q3E754	RS21B_YEAST	RPS21B	1587510	1503180	1214450
P0C0W1;Q3E7Y3	P0C0W1;Q3E7Y3	RS22A_YEAST;RS22B_YEAST	RPS22A;RPS22B	1433770	907578	1149350
P0CX29;P0CX30	P0CX29;P0CX30	RS23A_YEAST;RS23B_YEAST	RPS23A;RPS23B	70697.4	58853.9	76979.5
P0CX31;P0CX32	P0CX31;P0CX32	RS24A_YEAST;RS24B_YEAST	RPS24A;RPS24B	2650060	1491330	1631690
P0C0T4;Q3E792	P0C0T4;Q3E792	RS25A_YEAST;RS25B_YEAST	RPS25A;RPS25B	592411	338327	395020
P39938;P39939	P39938;P39939	RS26A_YEAST;RS26B_YEAST	RPS26A;RPS26B	1026680	964995	1010980
P35997;P38711	P35997;P38711	RS27A_YEAST;RS27B_YEAST	RPS27A;RPS27B	1357600	1734450	1616660
P0C0X0;Q3E7X9	P0C0X0;Q3E7X9	RS28A_YEAST;RS28B_YEAST	RPS28A;RPS28B	1725380	1505320	1378020
P41057	P41057	RS29A_YEAST	RPS29A	208918	154456	157841
P05750	P05750	RS3_YEAST	RPS3	656406	520465	504262
P05759	P05759;P0CG63;P0CH08;P0CH09	RS31_YEAST	RPS31	201613	222425	246078
P0CX35;P0CX36	P0CX35;P0CX36	RS4A_YEAST;RS4B_YEAST	RPS4A;RPS4B	3292900	1950230	2769860
P26783	P26783	RS5_YEAST	RPS5	2230610	1215850	1550200
P0CX37;P0CX38	P0CX37;P0CX38	RS6A_YEAST;RS6B_YEAST	RPS6A;RPS6B	463576	379782	389922
P26786	P26786	RS7A_YEAST	RPS7A	828525	709758	942653
P48164	P26786;P48164	RS7B_YEAST	RPS7B	929993	807626	788504
P0CX39;P0CX40	P0CX39;P0CX40	RS8A_YEAST;RS8B_YEAST	RPS8A;RPS8B	1867530	1085110	1212470
P05755	O13516;P05755	RS9B_YEAST	RPS9B	844436	594929	574193
P33299	P33299	PRS7_YEAST	RPT1	38762.8	105885	75361.5
P33297	P33297	PRS6A_YEAST	RPT5	60831.4	77605.7	134052
Q01939	Q01939	PRS8_YEAST	RPT6	17267.5	69728.3	73590.4
Q12532	Q12532	RQC2_YEAST	RQC2	383415	288417	245277
Q04225	Q04225	RRB1_YEAST	RRB1	1214800	1115140	1539890
P38204	P38204	RRN10_YEAST	RRN10			43505.8
P35178	P35178	RRP1_YEAST	RRP1	2197940	1689770	2111710
Q12754	Q12754	RRP12_YEAST	RRP12	499078	549150	619726
P36080	P36080	RRP14_YEAST	RRP14	1306890	598315	1168580
Q06511	Q06511	RRP15_YEAST	RRP15	2380730	1842410	2467650
P38712	P38712	RRP3_YEAST	RRP3	167783	220155	187616
Q12481	Q12481	RRP36_YEAST	RRP36	96626.9		69372.9
P25359	P25359	RRP43_YEAST	RRP43	33832.2
P53256	P53256	RRP46_YEAST	RRP46		58441.2	66491.9
Q05022	Q05022	RRP5_YEAST	RRP5	2968670	3207100	3584580
P25368	P25368	RRP7_YEAST	RRP7	487986	394979	518692
P38961	P38961	RRP8_YEAST	RRP8	175517	241804	273971
Q06506	Q06506	RRP9_YEAST	RRP9	709833	723434	858169
Q08746	Q08746	RRS1_YEAST	RRS1	4471940	2923400	4224110
Q05942	Q05942	RSA3_YEAST	RSA3	556465	717638	937119
P43609	P43609	RSC8_YEAST	RSC8	64671.6
Q04693	Q04693	RSE1_YEAST	RSE1	75289.1	146767	133246
Q03430	Q03430	RSM28_YEAST	RSM28	182092	145193	169774
P39940	P39940	RSP5_YEAST	RSP5		144220	148775
Q08281	Q08281	RTC1_YEAST	RTC1	243332	474110	402913
P53064	P53064	RTF1_YEAST	RTF1	282620	322059	238265
P32607	P32607	RTG1_YEAST	RTG1	108287	37399.9
P32608	P32608	RTG2_YEAST	RTG2	381734	381309	418449
P38165	P38165	RTG3_YEAST	RTG3	161980	89989	58903
P40084	P40084	RTR1_YEAST	RTR1			30609.1
P47050	P47050	CUL8_YEAST	RTT101	78722.2	37474.9	61668.4
Q05543	Q05543	RT103_YEAST	RTT103	8535760	8398560	6293900
Q03940	Q03940	RUVB1_YEAST	RVB1	396068	265278	161663
Q12464	Q12464	RUVB2_YEAST	RVB2	633333	426808	258577
P10659	P10659;P19358	METK1_YEAST	SAM1	790218	1350890	747540
P20606	P20606	SAR1_YEAST	SAR1	97055.6	153519	83647.7
Q12136	Q12136	SAS10_YEAST	SAS10	222449	233290	267193
P10080	P10080	SSBP1_YEAST	SBP1	1584550	2370600	1698480
P53313	P53313	SDA1_YEAST	SDA1	65461.2	63500.9	32894
P47052;Q00711	Q00711;P47052	SDHA_YEAST;SDHX_YEAST	SDH1;YJL045W		34168.3
P38164	P38164	SEA4_YEAST	SEA4	369384	751198	587866
P30619	P30619	SEC1_YEAST	SEC1	97305.5	174827	115417
Q04491	Q04491	SEC13_YEAST	SEC13	603350	1066460	903558
P15303	P15303	SEC23_YEAST	SEC23	44573.9	95692.3	48465.7
P41810	P41810	COPB_YEAST	SEC26		118269	104209
P11075	P11075	SEC7_YEAST	SEC7	50690.5
Q04279	Q04279	SEG1_YEAST	SEG1		31871	94291.6
P34250	P34250	SEG2_YEAST	SEG2	560481	651321	623069
P53011	P53011	SEH1_YEAST	SEH1	617692	1220980	936360
Q00416	Q00416	SEN1_YEAST	SEN1		149734	146132
P46995	P46995	SET2_YEAST	SET2	133405	68037.5	62431.4
Q06168	Q06168	SFH1_YEAST	SFH1	133966	107907	67968.4
Q06132	Q06132	SGD1_YEAST	SGD1	79987.8	102507	102496
P23293	P23293	BUR1_YEAST	SGV1		245411
P37292	P37292	GLYM_YEAST	SHM1	133606	77343.7	103515
P32259	P32259	MED16_YEAST	SIN4	15844.9
P06700	P06700	SIR2_YEAST	SIR2			53864.6
P25294	P25294	SIS1_YEAST	SIS1	303751	291607	186061
P53965	P53965	SIW14_YEAST	SIW14	169750	205497	268418
P32790	P32790	SLA1_YEAST	SLA1	3029100	3191990	2159450
P40485	P40485	SLM1_YEAST	SLM1	81536	292411	145921
P40018	P40018	RSMB_YEAST	SMB1	273068	162111	274969
P32908	P32908	SMC1_YEAST	SMC1	96694.5	74379.5	106603
P47037	P47037	SMC3_YEAST	SMC3	63271.2	39216.2	67704.6
Q08204	Q08204	SMC5_YEAST	SMC5	36840.4	20743.7	39377.6
Q12749	Q12749	SMC6_YEAST	SMC6			86020.2
Q02260	Q02260	SMD1_YEAST	SMD1		111095	73921.6
Q06217	Q06217	SMD2_YEAST	SMD2	239964	242112	188807
P43321	P43321	SMD3_YEAST	SMD3	295269	283288	246171
P54999	P54999	RUXF_YEAST	SMX3	34364.9	59635.5	69695.4
P12904	P12904	AAKG_YEAST	SNF4		61922.9	109294
P36048	P36048	SN114_YEAST	SNU114	124494	87074.5	93426.9
P39990	P39990	SNU13_YEAST	SNU13	10616300	14871600	14878600
P33750	P33750	DCA13_YEAST	SOF1	209165	240123	310180
P23201	P23201	SPA2_YEAST	SPA2	142315	331176	621084
P25582	P25582	SPB1_YEAST	SPB1	405298	206822	330650
P25808	P25808	SPB4_YEAST	SPB4	190521	45163.4
P32558	P32558	SPT16_YEAST	SPT16	165769	130614	145009
P27692	P27692	SPT5_YEAST	SPT5	356166	411413	303133
P53866	P53866	SQS1_YEAST	SQS1	6747.24		28156.2
P34162	P34162	MED20_YEAST	SRB2		21900.5	20620.1
P32570	P32570	MED22_YEAST	SRB6		29439	63221.2
P21827	P21827	RCC1_YEAST	SRM1	131945	59848.9
P25567	P25567	SRO9_YEAST	SRO9	675097	1271840	842622
Q02821	Q02821	IMA1_YEAST	SRP1		309600	273279
P38985	P38985	SRP14_YEAST	SRP14		101012	170429
P32583	P32583	SRP40_YEAST	SRP40	1234570	2386250	2536330
P10591	P10591	HSP71_YEAST	SSA1	349836	430576	428990
P10592	P10591;P10592	HSP72_YEAST	SSA2	590515	1113030	1061000
P11484	P11484	SSB1_YEAST	SSB1	64035.6	89378.5	67518.3
P40150	P40150	SSB2_YEAST	SSB2	2453080	3996520	3570710
P0CS90	P0CS90	HSP77_YEAST	SSC1	231481	373843	390853
P24276	P24276	SSD1_YEAST	SSD1	208588	351261	187873
P32589	P32589;P32590	HSP7F_YEAST	SSE1	79020.1	202780	181597
P38789	P38789;Q12153	SSF1_YEAST	SSF1	462891	251808	354287
Q12153	Q12153	SSF2_YEAST	SSF2	368785	257498	329989
P38788	P38788	SSZ1_YEAST	SSZ1		24854.7	65082.9
P32597	P32597	STH1_YEAST	STH1	90767.2	105720
P39015	P39015	STM1_YEAST	STM1	98580.4		39033.7
P34160	P34160	NCBP1_YEAST	STO1	173461	188135	165110
P54000	P54000	SUB1_YEAST	SUB1	187598	142062	206715
Q07478	Q07478	SUB2_YEAST	SUB2	104708	201062	151584
P20459	P20459	IF2A_YEAST	SUI2	565946	592881	472685
P09064	P09064	IF2B_YEAST	SUI3	1016530	1027400	1138450
P05453	P05453	ERF3_YEAST	SUP35		45991.8
P12385	P12385	ERF1_YEAST	SUP45	368046	504783	416348
Q05515	Q05515	SVF1_YEAST	SVF1	115794
Q03088	Q03088	SVL3_YEAST	SVL3		75330.8	57648.2
P36104	P36104	SWD2_YEAST	SWD2		27189.8	15297.3
P40342	P40342	SWM2_YEAST	SWM2	76860.3	122341	181200
P25623	P25623	SYP1_YEAST	SYP1		56680.9	64178.7
P46677	P46677	TAF1_YEAST	TAF1	54776.2	54720.3	73130.3
Q12030	Q12030	TAF10_YEAST	TAF10	24995.5	16203.5	26999.7
Q03761	Q03761	TAF12_YEAST	TAF12	129448	205526	157191
P35189	P35189	TAF14_YEAST	TAF14	96308.1	96697.5	84233.5
P50105	P50105	TAF4_YEAST	TAF4	87172.8	87247.6	96499.6
P38129	P38129	TAF5_YEAST	TAF5	150780	140490	144176
P53040	P53040	TAF6_YEAST	TAF6	97858	97068.1	72778.5
Q05021	Q05021	TAF7_YEAST	TAF7			30741.2
P12612	P12612	TCPA_YEAST	TCP1		24287.3	48273.8
P00359	P00358;P00359	G3P3_YEAST	TDH3	372625	497902	450536
P02994	P02994	EF1A_YEAST	TEF1	23060700	20672100	20092800
P36008	P29547;P36008	EF1G2_YEAST	TEF4	4081690	2246780	3193500
P41903	P41903	PTE1_YEAST	TES1	310446	300397	220970
P41895	P41895	T2FA_YEAST	TFG1	144634	94126.2	91294
Q12052	Q12052	TGS1_YEAST	TGS1		60983.7	110842
P04801	P04801	SYTC_YEAST	THS1	608590	547017	492025
P10081	P10081	IF4A_YEAST	TIF1	1098260	2043800	1460760
P40217	P40217	EIF3I_YEAST	TIF34	172265	351672	284817
Q04067	Q04067	EIF3G_YEAST	TIF35	212888	277197	212718
P39935	P39935;P39936	IF4F1_YEAST	TIF4631	503746	1046210	781319
P39936	P39936	IF4F2_YEAST	TIF4632	98088.4	138700	146118
P38431	P38431	IF5_YEAST	TIF5		19414.7	26182.5
Q12522	Q12522	IF6_YEAST	TIF6	5068600	3663260	4739570
Q03525	Q03525	TMA23_YEAST	TMA23		77812.1	155649
P34219	P34219	TOD6_YEAST	TOD6	50761.5	118756
Q02208	Q02208	TOF2_YEAST	TOF2		48004.9	80348.2
P04786	P04786	TOP1_YEAST	TOP1	41485.3	65528.7	63340.7
P06786	P06786	TOP2_YEAST	TOP2	193119	174080	144681
P40032	P40032	TPA1_YEAST	TPA1	186112	194647	220262
P00931	P00931	TRP_YEAST	TRP5		42855.4	26874.7
Q04183	Q04183	TR120_YEAST	TRS120		51831.9	26317.6
Q03660	Q03660	TR130_YEAST	TRS130		80233.3	37747.4
Q03337	Q03337	TRS31_YEAST	TRS31		245636	179380
Q99394	Q99394	TRS33_YEAST	TRS33	319744	280515	205812
P32893	P32893	TRS65_YEAST	TRS65		67226.6	28205.7
P22217	P22217	TRX1_YEAST	TRX1	54362.2	84103.8	103071
P22803	P22217;P22803	TRX2_YEAST	TRX2	120779	377375	437247
P34760	P34760	TSA1_YEAST	TSA1	183002	197586	192228
Q07381	Q07381	TSR1_YEAST	TSR1	111663
P09733	P09733	TBA1_YEAST	TUB1	814240	1000570	675534
P02557	P02557	TBB_YEAST	TUB2	1086180	476242	261726
P09734	P09734	TBA3_YEAST	TUB3	44787	117461	73894.5
P02992	P02992	EFTU_YEAST	TUF1	89523.9	41837.5	56751.3
P0C2I6;P0C2J1	P0C2I6;P0C2J1	YL13B_YEAST;YP14B_YEAST	TY1B-LR3;TY1B-PR3		90549.7
P0C2I9;P0C2J0;Q04711	O13535;P0C2I2;P0C2I3;P0C2I5;P0C2I6;P0C2I7;P0C2I9;P0C2J0;P0C2J1;P47098;P47100;Q03434;Q03612;Q03619;Q03855;Q04214;Q04670;Q04711;Q07793;Q12088;Q12112;Q12141;Q12193;Q12269;Q12273;Q12316;Q12414;Q12490;Q92393;Q99231;Q99337	YM11B_YEAST;YP12B_YEAST;YP13B_YEAST	TY1B-ML1;TY1B-PR1;TY1B-PR2	641948	726960	472357
P0C2J5;Q07791	P0C2J3;P0C2J5;P0CX63;P0CX64;P25384;Q03494;Q07791;Q12113;Q12337;Q12472;Q12491;Q12501;P0C2J4;P0C2J6;P0CX61;P0CX62;P25383;Q03483;Q12260;Q12293;Q12392;Q12439;Q99303;P0C2J2	YD23B_YEAST;YL22B_YEAST	TY2B-DR3;TY2B-LR2		129076	136764
P36421	P36421	SYYC_YEAST	TYS1	170860	156084	172590
P15731;P15732	P15731;P15732	UBC4_YEAST;UBC5_YEAST	UBC4;UBC5	234055	155516	168286
P33202	P33202	UFD4_YEAST	UFD4		88393.9	91740.3
P32861	P32861	UGPA1_YEAST	UGP1	92492.6	141396	115280
P48412	P48412	UPF3_YEAST	UPF3		107924	73485.9
P07259	P07259	PYR1_YEAST	URA2	329620	246255	210018
P34241	P34241	URB1_YEAST	URB1	642784	751798	1120740
P47108	P47108	URB2_YEAST	URB2	457614	562744	756563
P42945	P42945	UTP10_YEAST	UTP10	658842	707797	836453
P34247	P34247	UTP11_YEAST	UTP11	229593	249607	372629
Q05946	Q05946	UTP13_YEAST	UTP13	442471	570940	601165
Q04500	Q04500	UTP14_YEAST	UTP14	387225	237171	339226
Q04305	Q04305	UTP15_YEAST	UTP15	549979	602772	719392
P40362	P40362	UTP18_YEAST	UTP18	357435	453996	522278
P35194	P35194	UTP20_YEAST	UTP20	199756	165588	185007
Q06078	Q06078	UTP21_YEAST	UTP21	827464	1063470	1156080
P53254	P53254	UTP22_YEAST	UTP22	302524	348380	339576
Q12339	Q12339	UTP23_YEAST	UTP23	257302	233179	294776
P40498	P40498	UTP25_YEAST	UTP25	126213	79828.8
P36144	P36144	RL1D1_YEAST	UTP30	113058	173831	158186
Q06679	Q06679	UTP4_YEAST	UTP4	285293	354673	387518
Q04177	Q04177	UTP5_YEAST	UTP5	593606	682587	787231
Q02354	Q02354	UTP6_YEAST	UTP6	181913	256936	340623
P40055	P40055	UTP7_YEAST	UTP7	417169	499869	526847
P53276	P53276	UTP8_YEAST	UTP8	469452	524570	616479
P38882	P38882	UTP9_YEAST	UTP9	790672	828331	1012700
P21373	P21373	UTR1_YEAST	UTR1	73570.2		98963
P53076	P53076	VID30_YEAST	VID30	76508.4	49245.8	42841.8
Q06685	Q06685	VIP1_YEAST	VIP1	178780	229156	201951
P17255	P17255	VATA_YEAST	VMA1	222267	450818	332140
P41807	P41807	VATH_YEAST	VMA13		68004.6	46207.9
P16140	P16140	VATB_YEAST	VMA2	590660	1134330	823820
P31412	P31412	VATC_YEAST	VMA5		232416	140877
P21576	P21576	VPS1_YEAST	VPS1	4398400	3559100	3129010
P37370	P37370	VRP1_YEAST	VRP1	98098.8
Q08831	Q08831	VTS1_YEAST	VTS1		74124.5	30484.8
P22147	P22147	XRN1_YEAST	XRN1	430039	830372	631902
P19880	P19880	AP1_YEAST	YAP1	187931	177281	237313
P38202	P38202	YBC8_YEAST	YBL028C	77795	36074.3	61928.9
P25617	P25617	YCQ6_YEAST	YCR016W	1264380	1468580	1521090
P37263	P37263	YC16_YEAST	YCR087C-A	155440	30627.6	160260
P25491	P25491	MAS5_YEAST	YDJ1	393602	584498	385374
Q03780	Q03780	YD239_YEAST	YDR239C	71416.7	64702.6	117846
Q05506	Q05506	SYRC_YEAST	YDR341C		95024.5	102540
Q04408	Q04408	YD514_YEAST	YDR514C			53152.2
P16521	P16521	EF3A_YEAST	YEF3	745650	1302450	931858
P34225	P34225	YEL1_YEAST	YEL1		93457.2
P53210	P53210	YG1B_YEAST	YGR017W	11090400	11004000	8520150
P53235	P53235	EIF2A_YEAST	YGR054W	53717	58572.3	152276
P53278	P53278	YG3A_YEAST	YGR130C	163346
P42942	P42942	YG4I_YEAST	YGR210C	116549	103849	112234
P53336	P53336	YG5X_YEAST	YGR283C	403025	565278	756239
P39676	P39676	FHP_YEAST	YHB1		113196	38169.5
P38708	P38708	YHI0_YEAST	YHR020W	114422	252136	188641
P38809	P38809	YHP7_YEAST	YHR097C	85665.4	28768.6
P38833	P38833	YHS7_YEAST	YHR127W	224108		89036.4
P36103	P36103	YKC3_YEAST	YKL023W	79965.7	64982.6	68920.7
P36015	P36015	YKT6_YEAST	YKT6	10181.5	180713	101300
Q03208	Q03208	YML9_YEAST	YML119W		23063.9	48898.3
Q03177	Q03177	YMZ2_YEAST	YMR102C	120126	138606	96994.7
Q04867	Q04867	YM91_YEAST	YMR310C	313121	598987	849837
P53952	P53952	YNF0_YEAST	YNL050C	81444.7	59936.7	80589.1
Q12275	Q12275	YO093_YEAST	YOR093C	61965.9	120208	125441
Q03080	Q03080	YP039_YEAST	YPL039W	157834
Q08971	Q08971	YP225_YEAST	YPL225W	100504	189745	167237
P01123	P01123	YPT1_YEAST	YPT1		54725.7
P36018	P36018	YPT52_YEAST	YPT52		99985.2
Q12159	Q12159	YRA1_YEAST	YRA1	3936910	1753180	2860950
P36036	P36036	YRA2_YEAST	YRA2	158013	176656	165971
P53107	P53107	YRB30_YEAST	YRB30	7539100	8162120	6429210
P0C074	P0C074	YSF3_YEAST	YSF3	269446	338342	319762
P40340	P40340	ATAD2_YEAST	YTA7	439036	197783	354274
Q12024	Q12024	YTM1_YEAST	YTM1	1418500	1200440	1599540
Q08245	Q08245	ZEO1_YEAST	ZEO1			33539.3
