# Supplementary material for: Double prenylation of budding yeast Ykt6 regulates cell wall integrity and autophagy
Source: J Biol Chem. 2025 Mar 4;301(4):108384. doi: 10.1016/j.jbc.2025.108384 (PMC12001115; doi:10.1016/j.jbc.2025.108384)
Supplement: Table S3 [file mmc3.xlsx]

## Sheet: Fig. 6E
Table S3. List of proteins in Fig. 6E
Protein.Group	Protein.Ids	Protein.Names	Genes	WT anti-GFP Nb	ecm9Δ anti-GFP Nb	WT anti-mCherry Nb	ecm9Δ anti-mCherry Nb	KO/WT
P35729	P35729	NU120_YEAST	NUP120	115041	805494	34296.3	944257	7.0018
P53969	P53969	SAM50_YEAST	SAM50	25273.5	167016		181693	6.60834
P40502	P40502	AIM19_YEAST	AIM19	31917.9	195848		139448	6.13599
P26448	P26448	BUB2_YEAST	BUB2	53701.2	318147		332144	5.92439
P56508	P56508	SNA2_YEAST	SNA2	243371	1354590		308874	5.56595
Q04991	Q04991	FMP42_YEAST	FMP42	181052	964678	73491.9	296279	5.32818
P38881	P38881	NVJ1_YEAST	NVJ1	138838	706493	66720	779579	5.08861
P25351	P25351	YCR3_YEAST	YCR023C	339129	1546540		395096	4.56033
P38341	P38341	MIC12_YEAST	MIC12	45808.2	205462		143645	4.48527
P25568	P25568	ATG22_YEAST	ATG22	292147	1263630			4.32532
Q08300	Q08300	CSS3_YEAST	CSS3	152018	647340	64112.4	673241	4.25831
P53730	P53730	ALG12_YEAST	ALG12	466594	1972790		1760650	4.22807
P40308	P40308	TGL3_YEAST	TGL3	139473	588789	49101.1	443113	4.22153
Q99382	Q99382	ENV10_YEAST	ENV10	76967.6	306116		502554	3.97721
P40367	P40367	GPI7_YEAST	LAS21	113662	450745	49733.3	562982	3.96566
P27825	P27825	CALX_YEAST	CNE1	224671	877425		902092	3.90538
Q12233	Q12233	ATPN_YEAST	ATP20	64749.1	252587		187628	3.90101
P06775	P06775	HIP1_YEAST	HIP1	74783.2	287329		167881	3.84216
Q04195	Q04195	SIZ1_YEAST	SIZ1	152007	580261		400744	3.81733
Q04228	Q04228	UBX2_YEAST	UBX2	254166	959431		1114650	3.77482
P38262	P38262	SIF2_YEAST	SIF2	137555	460053		451851	3.3445
P48236	P48236	GPC1_YEAST	GPC1	125411	414182		471266	3.3026
P13574	P13574	STE12_YEAST	STE12	12984.5	42791.2			3.29556
P40086	P40086	COX15_YEAST	COX15	89097.4	293485		335698	3.29398
P32341	P32341	VPH2_YEAST	VPH2	178248	576921		663304	3.23662
P12687	P12687	RM02_YEAST	MRP7	90843.9	293985		352983	3.23616
P38913	P38913	FAD1_YEAST	FAD1	124879	402812		533889	3.22562
P40358	P40358	JEM1_YEAST	JEM1	246007	777849		753864	3.1619
P43561	P43561	FET5_YEAST	FET5	1314750	4110120	492769	2145130	3.12616
Q08822	Q08822	ETFD_YEAST	CIR2	62466.4	194574		222513	3.11486
P32361	P32361	IRE1_YEAST	IRE1	188820	583984		565302	3.09281
P10507	P10507	MPPB_YEAST	MAS1	253107	781665	94896.4	850576	3.08828
Q01802	Q01802	AATM_YEAST	AAT1	64441.3	195469		178243	3.03329
Q03944	Q03944	VPS64_YEAST	VPS64	139040	418086		448629	3.00695
P17558	P17558	RTPT_YEAST	PET123	92217.4	267579	39997.7	273640	2.90161
P53134	P53134	YGL4_YEAST	YGL114W	348568	992577	73928.7	281791	2.84758
Q08651	Q08651	ENV9_YEAST	ENV9	504127	1427250		1705200	2.83113
P38925	P38925	SMF1_YEAST	SMF1	119661	334451		121521	2.79499
P32788	P32788	YBB0_YEAST	YBL010C	35250.2	98344		97803.2	2.78988
P40309	P40309	KHA1_YEAST	KHA1	165298	456689		518168	2.76282
Q03976	Q03976	RT24_YEAST	RSM24	77505.4	208919		253313	2.69554
P26725	P26725	YUR1_YEAST	YUR1	300661	809032		1174130	2.69084
P32611	P32611	RML2_YEAST	RML2	122963	329249		267291	2.67763
Q05934	Q05934	VID22_YEAST	VID22	287060	760000		822986	2.64753
P40353	P40353	ATF1_YEAST	ATF1	286422	747207	84545.5	636041	2.60876
P43620	P43620	RMD8_YEAST	RMD8	197504	515068		213392	2.60789
P53896	P53896	PGA1_YEAST	PGA1	481349	1252570		999468	2.60221
Q02933	Q02933	RNY1_YEAST	RNY1	167189	427176		412976	2.55505
P23968	P23968	VATO_YEAST	VMA16	163955	417992		383256	2.54943
P35724	P35724	MNR2_YEAST	MNR2	109839	279981		225535	2.54901
P40531	P40531	GVP36_YEAST	GVP36	17825200	45133900	6996080	4898570	2.53203
Q12354	Q12354	APTH1_YEAST	YLR118C	45149.4	113665		117354	2.51753
P40532	P40532	APQ12_YEAST	APQ12	228645	570879	98852.5	653640	2.49679
P81451	P81451	ATP19_YEAST	ATP19	155162	387143		352949	2.49509
P38142	P38142	YB91_YEAST	YBR241C	752266	1876740			2.49478
Q03648	Q03648	YM59_YEAST	YMR209C	536477	1327910	240031	1369310	2.47524
P36165	P36165	TGL4_YEAST	TGL4	258303	633171		426174	2.45127
Q12745	Q12745	SEC39_YEAST	SEC39	306198	742595	145568	867956	2.42521
P47045	P47045	TIM54_YEAST	TIM54	174243	416593		303968	2.39087
Q07540	Q07540	FRDA_YEAST	YFH1	218400	514314		519578	2.35492
Q12066	Q12066	NUR1_YEAST	NUR1	352997	828809	139020	837918	2.34792
Q99220	Q99220	OS9_YEAST	YOS9	485364	1135780	167456	1158600	2.34006
P50276	P50276	MUP1_YEAST	MUP1	560099	1294280	192981	598626	2.31081
Q04399	Q04399	GMC1_YEAST	GMC1	364391	838903			2.30221
P36039	P36039	EMC3_YEAST	EMC3	167164	379895		409669	2.27259
P81450	P81450	ATP18_YEAST	ATP18	206376	467275		579645	2.26419
P36090	P36090	ANR2_YEAST	ANR2	517930	1157450	256244	1079180	2.23476
Q12743	Q12743	DFM1_YEAST	DFM1	173784	388060		447332	2.233
P20084	P20084	RM33_YEAST	MRPL33	136472	303926		201507	2.22702
Q08908	Q08908	FRE5_YEAST	FRE5	235684	515824			2.18863
P41800	P41800	MMM1_YEAST	MMM1	316943	692151		703073	2.18383
Q02896	Q02896	YDC1_YEAST	YDC1	500394	1089330		1200460	2.17694
Q06644	Q06644	PMT7_YEAST	PMT7	490339	1063420		1298430	2.16874
Q02950	Q02950	RT51_YEAST	MRP51	338214	730658	138485	577688	2.16034
P43599	P43599	YFI8_YEAST	YFR018C	835171	1794570	399948	1437850	2.14875
Q12442	Q12442	IZH2_YEAST	IZH2	424861	911366	108205	729021	2.14509
P04817	P04817	CAN1_YEAST	CAN1	160520	339615		157364	2.11572
P38349	P38349	UBX7_YEAST	UBX7	1973860	4162000	428885	4339330	2.10856
P38247	P38247	SLM4_YEAST	SLM4	210138	442099	71884.5	168003	2.10385
P15625	P15625	SYFA_YEAST	FRS2	143826	296964		346610	2.06474
P53285	P53285	VPS62_YEAST	VPS62	129022	264416		138840	2.04939
P40438;P40890	P40438;P40890	VTH1_YEAST;VTH2_YEAST	VTH1;VTH2	222344	454111		250524	2.04238
P38310	P38310	FTH1_YEAST	FTH1	407980	822678	64549.5	284420	2.01647
P47136	P47136	BUD4_YEAST	BUD4	48789.4	96722.9		105116	1.98246
P53733	P53733	RT19_YEAST	RSM19	316569	611132	147871	633151	1.93049
P40988	P40988	FET4_YEAST	FET4	633189	1218070	162662	696997	1.92371
P53262	P53262	VOA1_YEAST	VOA1	4827180	9141610	1268710	6482320	1.89378
P53968	P53968	CRZ1_YEAST	CRZ1	91003.9	170552		128281	1.87412
P39552	P39552;P53176	MST28_YEAST	MST28	290533	541650		606368	1.86433
P32496	P32496	RPN12_YEAST	RPN12	189798	353651	66972.7	364095	1.8633
P38787	P38787	PANE_YEAST	PAN5	668046	1243590		922646	1.86153
P28777	P28777	AROC_YEAST	ARO2	7992170	14793400	1595290	2245440	1.85099
Q04951	Q04951	SCW10_YEAST	SCW10	162337	300062		214397	1.84839
P40501	P40501	AVT7_YEAST	AVT7	510130	937638	206258	505092	1.83804
P38295	P38295	MCFS2_YEAST	EHT1	1960140	3580780	798584	2963070	1.8268
P26793	P26793	FEN1_YEAST	RAD27	94408.2	170932		144004	1.81056
Q99252	Q99252	ECM3_YEAST	ECM3	77986.7	139969		130957	1.79478
P38841	P38841	YHT8_YEAST	YHR138C	593653	1064990	143971	938859	1.79396
P32875	P32875	LIPA_YEAST	LIP5	87984.9	157145		164430	1.78605
P52911	P52911	EXG2_YEAST	EXG2	349189	617428	126182	607461	1.76818
P11491	P11491	PPB_YEAST	PHO8	409622	721972	103295	431129	1.76253
P38885	P38885	AIM46_YEAST	AIM46	293720	513271		478466	1.74748
Q12697	Q12697	YPK9_YEAST	YPK9	416391	726448		268237	1.74463
P20433	P20433	RPB4_YEAST	RPB4	319783	557222		362059	1.7425
P53174	P53174	PRM8_YEAST	PRM8	803784	1394790		1094370	1.73528
P40582	P40582	GST1_YEAST	GTT1	4788150	8283110	837708	2108540	1.72992
P40015	P40015	ISC1_YEAST	ISC1	996559	1712380	375227	1411210	1.71829
Q05892	Q05892	COQ11_YEAST	COQ11	126787	217514		233013	1.71559
P47818	P47818	CCC1_YEAST	CCC1	743681	1268600	298413	648180	1.70584
P24384	P24384	PRP22_YEAST	PRP22	135702	230688			1.69996
P27344	P27344	DPB3_YEAST	DPB3	91802	155946		109241	1.69872
Q07878	Q07878	VPS13_YEAST	VPS13	2027500	3437490	579273	508073	1.69543
Q06636	Q06636	GPI11_YEAST	GPI11	246651	414454	64468.3	510992	1.68033
P22936	P22936	APN1_YEAST	APN1	146951	246246		184228	1.6757
P36095	P36095	VPS24_YEAST	VPS24	229250	383406		287203	1.67244
P00729	P00729	CBPY_YEAST	PRC1	3702180	6184770	981687	4906290	1.67058
P14772	P14772	BPT1_YEAST	BPT1	314972	524887	148246	516172	1.66646
P39719	P39719	FLC2_YEAST	FLC2	617542	1027880	282934	618756	1.66447
P40467	P40467	ASG1_YEAST	ASG1	353586	587170	132488	405549	1.66061
Q12465	Q12465	RAX2_YEAST	RAX2	339209	563091		448640	1.66001
Q05949	Q05949	BUR2_YEAST	BUR2	123647	204951		198449	1.65755
P53344	P53344	COS6_YEAST	COS6	530347	878128	49857.2	663459	1.65576
P15703	P15703	BGL2_YEAST	BGL2	2531170	4173380	834473	3745680	1.64879
Q12324	Q12324	YVC1_YEAST	YVC1	176977	291764	82610.3	166562	1.6486
Q08760	Q08760	RAX1_YEAST	RAX1	448417	733077		344472	1.63481
P38210	P38210	LDB7_YEAST	LDB7	327854	534403		396460	1.63
P53272	P53272	YG34_YEAST	YGR122W	46531.9	75790.6			1.62879
P38889	P38889	SKN7_YEAST	SKN7	575669	936243	233125	389783	1.62636
P39005	P39005	KRE9_YEAST	KRE9	206884	334278		175068	1.61578
P38323	P38323	CLPX_YEAST	MCX1	134865	216502		145056	1.60532
P32623	P32623	CRH2_YEAST	UTR2	1150830	1846980	462437	1489550	1.60491
P39702	P39702	VPS8_YEAST	VPS8	41176.6	65926.2		67942.8	1.60106
P53334	P53334	SCW4_YEAST	SCW4	1464000	2321490	451990	2509090	1.58572
P22146	P22146	GAS1_YEAST	GAS1	4391280	6961010	1713310	6550710	1.58519
P38928	P38928	AXL2_YEAST	AXL2	224529	355058		380300	1.58135
P00425	P00425	COX5B_YEAST	COX5B	274052	433124	128450	480142	1.58044
P39551	P39551	PRM9_YEAST	PRM9	99227.9	155767		94275.4	1.56979
P53322	P53322	TNA1_YEAST	TNA1	516816	810696	135422	378435	1.56864
P47001	P47001	CIS3_YEAST	CIS3	2305360	3564240	419722	1652550	1.54607
P38695	P32467;P38695	HXT5_YEAST	HXT5	1030560	1592400	206481	1383350	1.54518
P52923	P52923	AIF1_YEAST	AIF1	760718	1173920	139843	402276	1.54317
P53930	P53930	AF9_YEAST	YAF9	163269	250612		176003	1.53496
P53633	P53633	PRA1_YEAST	YIP3	8727610	13391500	244137	425044	1.53438
P38287	P38287	CSH1_YEAST	CSH1	315382	481824			1.52775
P54858	P54858	DOS2_YEAST	DOS2	7102210	10845800	229887	125620	1.5271
Q12450	Q12450	ERP4_YEAST	ERP4	780603	1179690	318181	1318960	1.51125
Q12331	Q12331	YFAS1_YEAST	YDR262W	594041	892342	152894	757658	1.50216
P47912	P47912	LCF4_YEAST	FAA4	5896770	8810850	1595830	2804580	1.49418
P53881	P53881	RM22_YEAST	MRPL22	243229	363232	43751.6	358979	1.49337
P40476	P40476	PRM5_YEAST	PRM5	48077.8	71690.4			1.49113
P40008	P40008	FMP52_YEAST	FMP52	1984080	2955600	466281	1060230	1.48966
P38819	P38819	ERP5_YEAST	ERP5	563042	837698		775465	1.48781
Q01896;Q12691	Q01896;Q12691	ATN2_YEAST;ATN5_YEAST	ENA2;ENA5	541315	797613	244622	644519	1.47347
P41895	P41895	T2FA_YEAST	TFG1	103689	152428	42947.3	202624	1.47005
P38851	P38717;P38851	LAM1_YEAST	LAM1	110666	162259	54535.4	166734	1.4662
P39945	P39945	AST2_YEAST	AST2	238212	349262		188599	1.46618
P38090	P38090	AGP2_YEAST	AGP2	221116	319551		306142	1.44517
P17898	P17898	CPT1_YEAST	CPT1	1748230	2523510	556310	3069350	1.44347
P39706	P39706	SWD1_YEAST	SWD1	156150	223983		315458	1.43441
Q6Q560	Q6Q560	ISD11_YEAST	ISD11	782051	1121330		857539	1.43383
P53112	P53112	PEX14_YEAST	PEX14	351754	502771	94959.1	522130	1.42933
P30605	P30605;P30606	ITR1_YEAST	ITR1	401457	573372	148471	326225	1.42823
P38256	P38256	YBU6_YEAST	YBR096W	886011	1265150	251667	1289850	1.42792
P40857	P40857	HACD_YEAST	PHS1	477140	672370		692129	1.40917
Q02204	Q02204	RM13_YEAST	MRPL13	346331	487772		427994	1.4084
P32366	P32366	VA0D_YEAST	VMA6	5790230	8147070	2116540	6296580	1.40704
P38839	P38839	SPL2_YEAST	SPL2	321465	449154		111507	1.39721
P28321	P28321	MGLL_YEAST	YJU3	921205	1270540	199873	601920	1.37922
P38312	P38312	ERV15_YEAST	ERV15	212031	290834		454401	1.37166
P25554	P25554	SGF29_YEAST	SGF29	175490	239420	74454.4	198525	1.36429
P43567	P43567	AGX1_YEAST	AGX1	336817	457765	162923	294870	1.35909
P17890	P17890	RPC7_YEAST	RPC31	31650.8	42850.5			1.35385
Q08227	Q08227	INP54_YEAST	INP54	1012110	1369520	285820	929170	1.35313
P17064	P17064	FCY2_YEAST	FCY2	536142	725284	126496	305663	1.35278
P38783	P38783	FYV4_YEAST	FYV4	266179	359872		348277	1.35199
P33298	P33298	PRS6B_YEAST	RPT3	209920	282350		340534	1.34504
P36147	P36147	PAM17_YEAST	PAM17	314677	423122	79135	414894	1.34462
Q04562	Q04562	TMN2_YEAST	TMN2	2051260	2735750		149759	1.33369
Q04599	Q04599	RM01_YEAST	MRPL1	420741	559953	184314	517827	1.33087
P53299	P53299	TIM13_YEAST	TIM13	525318	698039	185575	657619	1.32879
P32329	P32329	YPS1_YEAST	YPS1	567385	753348		649799	1.32775
P39004	P39003;P39004	HXT7_YEAST	HXT7	3649950	4843140	1562850	4146850	1.32691
P42940	P42940	ETFB_YEAST	CIR1	420855	556014		577091	1.32115
Q12038	Q12038	SRO7_YEAST	SRO7	576244	755718	284449	746533	1.31145
P53304	P53304	SLI1_YEAST	SLI1	216384	280380	41376.1		1.29575
P38756	P38756	TCD1_YEAST	TCD1	255943	330844		355554	1.29265
P39113	P39113	CAT8_YEAST	CAT8	287484	371481		309265	1.29218
P39548	P39548	YAJ8_YEAST	YAR028W	998341	1289890	14634.7	194462	1.29203
P15565	P15565	TRM1_YEAST	TRM1	713995	920604	252162	693028	1.28937
P32803	P32803	EMP24_YEAST	EMP24	4782110	6155630	1235700	6297300	1.28722
P43579	P43579	IES1_YEAST	IES1	741820	954699		847954	1.28697
P38355	P38355	YB8B_YEAST	YBR287W	753302	969070	136677	553291	1.28643
Q08960	Q08960	TYW1_YEAST	TYW1	200005	256678		233127	1.28336
Q07716	Q07716	AIM6_YEAST	AIM6	815903	1045370	406403	706667	1.28124
P18962	P18962	DAP2_YEAST	DAP2	1035850	1325000	243157	947521	1.27914
P50095	P50095	IMDH3_YEAST	IMD3	233425	298327		341230	1.27804
Q04728	Q04728	ARGJ_YEAST	ARG7	959893	1226330		1130320	1.27757
P39928	P39928	SLN1_YEAST	SLN1	118287	150811		176053	1.27496
Q08912	Q08912;Q08989	YO389_YEAST	YOR389W	468136	594047		257522	1.26896
Q03941	Q03941	CAB5_YEAST	CAB5	965730	1221340	167445	429014	1.26468
P41815	P41815	BAP3_YEAST	BAP3	567938	713319		168690	1.25598
Q12200	Q12200	NPC1_YEAST	NCR1	910046	1141320	126814	602749	1.25413
Q04053	Q04053	SNX41_YEAST	SNX41	529133	660961		243641	1.24914
P54837	P54837	TMEDA_YEAST	ERV25	8100410	10036400	1561370	8632030	1.239
P17629	P17629	HPR1_YEAST	HPR1	456991	563038	210647	499566	1.23205
Q05359	Q05359	ERP1_YEAST	ERP1	4618720	5655050	1189090	5586550	1.22438
P36142	P36142	TM184_YEAST	YKR051W	263194	322072			1.22371
Q05998;Q08579	Q05998;Q08485;Q08579	THI72_YEAST;THI7_YEAST	THI7;THI72	312175	381721	52535.7	119292	1.22278
P35996	P35996	RM38_YEAST	MRPL38	97558.4	119171		92435	1.22153
Q08422	Q08422	TMC1_YEAST	TMC1	36910.6	44715.4	15373.8	47779.1	1.21145
P43571	P43571	BST1_YEAST	BST1	1041600	1259630		374381	1.20932
P42838	P42838	LEM3_YEAST	LEM3	2615590	3160550	662552	2113660	1.20835
Q04223	Q04223	YM14_YEAST	YMR130W	278832	336876			1.20817
Q08919	Q08919	TRE1_YEAST	TRE1	3526680	4255270	122407	522345	1.20659
Q08926	Q08926	UIP4_YEAST	UIP4	228159	274936		247281	1.20502
P47148	P47148	PXP2_YEAST	PXP2	196169	236268		153267	1.20441
P32368	P32368	SAC1_YEAST	SAC1	2465600	2962990	1128030	3236570	1.20173
P53860	P53860	PDR16_YEAST	PDR16	2843380	3405090	1375690	1279590	1.19755
Q05905	Q05905	HRI1_YEAST	HRI1	189331	226639	93459.9	200903	1.19705
P38800	P38800	LAM4_YEAST	LAM4	147350	176315	71776.3	173934	1.19657
P46950	P46950	SNG1_YEAST	SNG1	315790	376882	142525	418751	1.19346
Q01159	Q01159	MCE1_YEAST	CEG1	509365	602244	204382	463098	1.18234
Q07528	Q07528	ATG20_YEAST	ATG20	706472	834046	205856		1.18058
P32901	P32901	PTR2_YEAST	PTR2	1568730	1848310	349067	857825	1.17822
P47057	P47057	SNX4_YEAST	SNX4	725545	850576	174217	200140	1.17233
O13563	O13563	RPN13_YEAST	RPN13	311222	364005	59735.4	347383	1.1696
P40260;P53390	P40260;P53390	MEP1_YEAST;MEP3_YEAST	MEP1;MEP3	303414	354706		269989	1.16905
Q12372	Q12372	MMP1_YEAST	MMP1	294510	344289		86894.3	1.16902
P48016	P48016	ATH1_YEAST	ATH1	300907	348187		300783	1.15712
P35206	P35206	CSG2_YEAST	CSG2	583672	674366		375656	1.15539
P53296	P53296	ATF2_YEAST	ATF2	1628700	1864510	386141	1152090	1.14478
P53198	P53198	ERP6_YEAST	ERP6	335435	383663		439506	1.14378
Q92331	Q92331	VPS5_YEAST	VPS5	1001830	1145510	208038	277443	1.14342
Q06681	Q06681	YSP2_YEAST	YSP2	300698	343164	115455	263406	1.14122
P32487	P32487	LYP1_YEAST	LYP1	299103	341247	135292	171652	1.1409
P47141	P47141	RT26_YEAST	RSM26	289528	330177		399716	1.1404
P40505	P40505	SDS3_YEAST	SDS3	223572	254919		166275	1.14021
P38759	P38759	VPS29_YEAST	VPS29	2373590	2672860	579202	818788	1.12608
P39524	P39524	ATC3_YEAST	DRS2	1081700	1217270		533130	1.12533
P30624	P30624	LCF1_YEAST	FAA1	17535000	19732300	4142510	6102480	1.12531
P28625	P28625	YIM1_YEAST	YIM1	3377410	3797620	354211	1220400	1.12442
P32806	P32806	GYP6_YEAST	GYP6	175602	197010			1.12191
Q99325	Q99325	ATG40_YEAST	ATG40	311085	348736		395123	1.12103
P38139	P38139	LDH1_YEAST	LDH1	1295050	1446860	237539	509402	1.11722
P47084	P47084	MRX12_YEAST	MRX12	165835	185193		208843	1.11673
Q3E830	Q3E830	EGO2_YEAST	EGO2	358664	398175		254165	1.11016
Q12412	Q12412	PNS1_YEAST	PNS1	445344	492898		292906	1.10678
Q08278	Q08278	MED7_YEAST	MED7	300755	330579	126632	231817	1.09916
P47187	P0CX13;P47187;Q07788;P0CX12;P43542;P53822	COS5_YEAST	COS5	1239340	1354450		1072920	1.09288
P38109	P38109	ATG42_YEAST	ATG42	713620	779475	284005	683683	1.09228
Q06810	Q06810	OPY2_YEAST	OPY2	323713	351386	157954	203581	1.08549
Q04952	Q04952	FKS3_YEAST	FKS3	582143	631593		187785	1.08494
P38334	P38334	TRS20_YEAST	TRS20	206700	223921		47517.5	1.08331
P54867	P54867	SLG1_YEAST	SLG1	361297	390696		170204	1.08137
P40514	P40514	YIG7_YEAST	YIL067C	398249	428770			1.07664
P32660	P32660	ATC5_YEAST	DNF1	1313250	1404690	192230	666199	1.06963
P36037	P36037	DOA1_YEAST	DOA1	101805	108713	40934.2	77705.8	1.06786
P38989	P38989	SMC2_YEAST	SMC2	675297	721106	302788	506158	1.06784
P29465	P29465	CHS3_YEAST	CHS3	994643	1055520		373800	1.0612
Q08921	Q08921	TCO89_YEAST	TCO89	102896	109121		80743.3	1.0605
P25360	P25360	PHO87_YEAST	PHO87	917031	972083	195222	342133	1.06003
Q12256	Q12256	TPO4_YEAST	TPO4	214673	226798		241905	1.05648
Q12252	Q12252	PHM7_YEAST	PHM7	907727	954790	124138	687762	1.05185
P47040	P47040	BTN1_YEAST	YHC3	253819	266775			1.05104
P25334	P25334	CYPR_YEAST	CPR4	383735	403233		341756	1.05081
P38230	P38230	QOR_YEAST	ZTA1	1590280	1670380	671588	990277	1.05037
P38995	P38995	ATU2_YEAST	CCC2	1538450	1611990		90857.8	1.0478
P40851	P40851	AXL1_YEAST	AXL1	220357	230782		95755.4	1.04731
P28708	P28708	PRR1_YEAST	PRR1	180026	188539		132002	1.04729
P37302	P37302	APE3_YEAST	APE3	4171910	4339370	1095410	2936720	1.04014
P36528	P36528	RM17_YEAST	MRPL17	285756	297194		356068	1.04003
P25353	P25353	NPP1_YEAST	NPP1	1308980	1359210		291014	1.03837
P00424	P00424	COX5A_YEAST	COX5A	1056210	1095130		1348980	1.03685
P36081	P36081	PSG1_YEAST	PSG1	4214630	4361970	507317	2430960	1.03496
P35844	P35844	KES1_YEAST	KES1	6219930	6427490	2294410	2694040	1.03337
P32913	P32913	VPS17_YEAST	VPS17	832951	854205	163867	234777	1.02552
Q03713	Q03713	RCF1_YEAST	RCF1	793386	810827		723801	1.02198
P34110	P34110	VPS35_YEAST	VPS35	7516060	7661830	1603510	2447470	1.01939
P53045	P53045	ERG25_YEAST	ERG25	1323150	1334090	349141	1357530	1.00827
Q12675	Q12675	ATC4_YEAST	DNF2	1781320	1786260	281046	786019	1.00277
P28319	P28319	CWP1_YEAST	CWP1	10065000	10065000	1375510	5931830	1
P39538	P39538	UBP12_YEAST	UBP12	108970	108838		44632.7	0.998789
P47031	P47031	IML2_YEAST	IML2	1013500	1009480	271876	278199	0.996034
P07267	P07267	CARP_YEAST	PEP4	13317500	13244200	3733310	11938000	0.994496
P38079	P38079	YRO2_YEAST	YRO2	731991	727727	339552	620688	0.994175
Q08693	Q08693	TRE2_YEAST	TRE2	796587	790448		154774	0.992293
P39704	P39704	ERP2_YEAST	ERP2	1034160	1019360	165706	987221	0.985689
P33300	P33300	SUR1_YEAST	SUR1	1092850	1077050	43470.9	223412	0.985542
P38084	P38084	BAP2_YEAST	BAP2	848306	833160	166416	290688	0.982146
Q12104	Q12104	SWT1_YEAST	SWT1	104635	102533			0.979911
P25656	P25656	CDC50_YEAST	CDC50	658450	642850		204145	0.976308
P37296	P37296	VPP2_YEAST	STV1	4957390	4823070	258490	678984	0.972905
P33310	P33310	MDL1_YEAST	MDL1	1059650	1030680		1133650	0.972661
Q01722	Q01722	GCR2_YEAST	GCR2	576241	559011	157737	267127	0.970099
P38326	P38326	SWC5_YEAST	SWC5	406395	392616	153873	358280	0.966095
Q06053	Q06053	DUS3_YEAST	DUS3	257195	247039	53286	169732	0.960512
P38810	P38810	SFB3_YEAST	SFB3	1365980	1311030	656836	819281	0.959772
P38753	P38753	HSE1_YEAST	HSE1	316302	301989	130686	261947	0.954749
P38631	P38631	FKS1_YEAST	FKS1	23870500	22788800	2574110	6371280	0.954685
P08964	P08964	MYO1_YEAST	MYO1	45173.6	43023		34731.9	0.952393
P09620	P09620	KEX1_YEAST	KEX1	3902900	3711490	104775	243863	0.950957
P34163	P34163	TGL1_YEAST	TGL1	278778	264262	118677	298786	0.94793
P00724	P00724	INV2_YEAST	SUC2	2458590	2327190		765336	0.946555
P40335	P40335	PEP8_YEAST	PEP8	393898	372054	31265.7	64034.3	0.944544
P39535	P39535	PHO90_YEAST	PHO90	2931080	2753020	707715	264761	0.939251
P53059	P53059	MNT2_YEAST	MNT2	2871290	2692740		1398730	0.937815
Q02205	Q02205	MEH1_YEAST	MEH1	823741	769513	154507	383281	0.934169
P35177	P35177	SPT7_YEAST	SPT7	293712	273500		274159	0.931184
Q04779	Q04779	RCO1_YEAST	RCO1	67940.4	63067.1		76232.3	0.928271
Q07950	Q07950	YEH2_YEAST	YEH2	546694	507287		229676	0.927918
Q12239	Q12239	TM115_YEAST	YOL107W	9161170	8500120		489991	0.927842
P19145	P19145	GAP1_YEAST	GAP1	383708	355489		80639.1	0.926457
P49089	P49089	ASNS1_YEAST	ASN1	20075100	18558300	1140170	1353810	0.924444
P36517	P36517	RM04_YEAST	MRPL4	601856	549443		481099	0.912914
Q12333	Q12333	FRE7_YEAST	FRE7	640876	578624	224759	377734	0.902864
P32486	P32486;P33336	KRE6_YEAST	KRE6	1780810	1604110	613675	884951	0.900775
Q03559	Q03559	YM8V_YEAST	YMR295C	2839210	2535970	452554	833082	0.893196
Q12207	Q12207	NCE2_YEAST	NCE102	1427380	1271980	251936	691524	0.891129
P12383	P12383	PDR1_YEAST	PDR1	143947	127898		89044.7	0.888508
Q05029	Q05029	BCH1_YEAST	BCH1	270883	239385	52186	144519	0.883721
P43572	P43572	EPL1_YEAST	EPL1	189325	167213			0.883206
Q06839	Q06839	YP097_YEAST	YPR097W	2142060	1891370	568643	384873	0.882968
Q07549	Q07549	SNA4_YEAST	SNA4	532109	468239			0.879968
P25694	P25694	CDC48_YEAST	CDC48	35352700	31002000	3599020	20671800	0.876934
P48813	P48813	GNP1_YEAST	GNP1	2909300	2545340	416435	817482	0.874898
P25573	P25573	MGR1_YEAST	MGR1	121972	106620		176297	0.874135
P09232	P09232	PRTB_YEAST	PRB1	5332820	4655570	967135	2457470	0.873003
P53301	P53301	CRH1_YEAST	CRH1	848368	739688	217577	659999	0.871895
P36149	P36149	BET3_YEAST	BET3	3273640	2853450	1435610	883869	0.871644
Q04279	Q04279	SEG1_YEAST	SEG1	131320	113491		152805	0.864232
P31381	P31381	FUN26_YEAST	FUN26	1230710	1059500		160740	0.860885
P53158	P53158	KXD1_YEAST	KXD1	589093	505226		314358	0.857634
Q06385	Q06385	VPS74_YEAST	VPS74	2064990	1764530	970851	619247	0.854498
P38870	P38870	YHY2_YEAST	YHR182W	220853	188440		61830.2	0.853237
P38085	P38085	TAT1_YEAST	TAT1	4096400	3487030	845986	1574940	0.851243
P40343	P40343	VPS27_YEAST	VPS27	304044	256418		239869	0.843358
P25376	P25376	AGP1_YEAST	AGP1	928315	779770	74450.6	146817	0.839984
P05759	P05759;P0CG63;P0CH08;P0CH09	RS31_YEAST	RPS31	54274400	45519700	21496100	24386200	0.838696
P54070	P54070	KTR6_YEAST	KTR6	5272870	4421320	83486	634914	0.838504
Q06538	Q06538	CSC1_YEAST	CSC1	912744	765066		467329	0.838204
P32854	P32854	PEP12_YEAST	PEP12	272594	228384	91789.8	58657.8	0.837817
Q08826	Q08826	SNX3_YEAST	SNX3	611721	511794	260490	298324	0.836646
P38745	P38745	YHB7_YEAST	YHL017W	799052	667300			0.835115
P42836	P42836	PFA3_YEAST	PFA3	1006470	839610		90111.1	0.834213
P25385	P25385	BOS1_YEAST	BOS1	551206	459242		400333	0.833159
P22214	P22214	SEC22_YEAST	SEC22	1032940	857959	119379	930829	0.830599
P13587	P13587;Q01896;Q12691	ATN1_YEAST	ENA1	3785120	3135550	641022	2102330	0.828389
P32319	P32319	VPS10_YEAST	PEP1	10114300	8375700	733617	1822410	0.828105
Q03337	Q03337	TRS31_YEAST	TRS31	1871070	1532500	877007	513555	0.81905
Q12489	Q12489	YD012_YEAST	YDL012C	291950	238293	86502.4	37587	0.816212
Q03795	Q03795	YM30_YEAST	YMR155W	402788	328300			0.815069
Q04746	Q04746	KAR5_YEAST	KAR5	207671	168358	68756.4	137019	0.810696
Q12408	Q12408	NPC2_YEAST	NPC2	1240100	1004640	392922	456553	0.810128
P35688	P35688	LRG1_YEAST	LRG1	603906	487932	259725	223793	0.80796
P53109	P53109	AIM14_YEAST	AIM14	2339500	1887010		498358	0.806587
P18851	P18851	GBB_YEAST	STE4	2488380	1999990	141627	272172	0.803732
Q12382	Q12382	DGK1_YEAST	DGK1	534361	429331		423777	0.803447
Q06815	Q06815	MRL1_YEAST	MRL1	902522	722524		174550	0.800561
P01123	P01123	YPT1_YEAST	YPT1	45237000	36057500	9013190	5268610	0.79708
P39547	P39547	UIP3_YEAST	UIP3	2733900	2173020	161748	443916	0.794843
P21375	P21375	OSM1_YEAST	OSM1	3602060	2843960	324253	1532960	0.789537
P23776	P23776	EXG1_YEAST	EXG1	1446010	1139980	265222	738393	0.788362
Q08412	Q08412	CUE5_YEAST	CUE5	2455000	1927520	544309	292774	0.785141
Q04651	Q04651	ERV41_YEAST	ERV41	2284150	1784970	331477	1468040	0.781459
Q12057	Q12057	PIN2_YEAST	PIN2	282213	220498			0.781318
Q12271	Q12271	INP53_YEAST	INP53	4228610	3299940	438973	319448	0.780384
P33755	P33755	NPL4_YEAST	NPL4	1547040	1206910	168269	595564	0.780141
P18759	P18759	SEC18_YEAST	SEC18	7208700	5610740	848345	1771040	0.778329
P53173	P53173	ERV14_YEAST	ERV14	41393300	32020000	7828480	25268300	0.773555
P39727	P39727	ERV46_YEAST	ERV46	1675630	1290180	272995	1154640	0.769967
P40073	P40073	SHO1_YEAST	SHO1	871567	670638		112037	0.769462
P32867	P32867	SSO1_YEAST	SSO1	3016290	2306150	851689	838597	0.764565
P46944	P46944	TRS85_YEAST	TRS85	565609	431285			0.762514
P32857	P32857	PTM1_YEAST	PTM1	10624800	8081310	563331	987301	0.760608
P13134	P13134	KEX2_YEAST	KEX2	1226470	930784		191806	0.758913
P46677	P46677	TAF1_YEAST	TAF1	265563	201287		151534	0.757963
P48558	P48558	BXI1_YEAST	BXI1	2565290	1937680	121641	242394	0.755345
P32602	P32602	SEC17_YEAST	SEC17	3437660	2593670	1527000	1810560	0.754487
P53337	P53337	ERV29_YEAST	ERV29	1803860	1357960	461541	1255890	0.752808
P23292	P23292	KC12_YEAST	YCK2	1308310	981450	472786	500254	0.750166
P24004	P24004	PEX1_YEAST	PEX1	533033	399329	89045.8	69458.1	0.749164
P22140	P22140	EPT1_YEAST	EPT1	2084840	1558980	96945.9	666892	0.74777
P53044	P53044	UFD1_YEAST	UFD1	4071510	3041350	406329	1397870	0.746983
P38330	P38330	RMD9L_YEAST	YBR238C	491673	367035	183871	442309	0.746502
P36029	P36029	TPO5_YEAST	TPO5	2193380	1634180		134033	0.745051
P22213	P22213	SLY1_YEAST	SLY1	2756580	2048860	677754	1476540	0.743262
P53584	P53584	YTP1_YEAST	YTP1	465166	345432		65583.7	0.742599
P32566	P32566	SMI1_YEAST	SMI1	4896160	3623140	200648	239407	0.739996
P50077	P50077	CCH1_YEAST	CCH1	312902	231464		99677.4	0.739733
Q06671	Q06671	ATG23_YEAST	ATG23	393418	290919			0.739465
P38869	P38869	SVP26_YEAST	SVP26	2068000	1525760	205340	1383800	0.737795
Q05521	Q05521	DPP1_YEAST	DPP1	918037	672387		255341	0.732418
P38429	P38429	SAP30_YEAST	SAP30	178443	130546		159154	0.731584
P40351	P40351	ALG8_YEAST	ALG8	311211	227603		556300	0.731346
P23285	P23285	CYPB_YEAST	CPR2	1437770	1050330		544085	0.730527
P08004	P08004	CHS1_YEAST	CHS1	994469	726305	185015	276583	0.730345
P40038	P40038	PCL6_YEAST	PCL6	214589	156285	68447.6	55112.9	0.728299
P43682	P43682	SFT1_YEAST	SFT1	7998550	5823500			0.728069
Q08144	Q08144	TLG2_YEAST	TLG2	2484220	1799660		76831	0.724437
Q08986	Q08986	SAM3_YEAST	SAM3	3854540	2786740	508049	375608	0.722976
Q03322	Q03322	TLG1_YEAST	TLG1	1351560	976032		157498	0.722152
P18852	P18852	GBG_YEAST	STE18	2391350	1698100		219389	0.710101
P38778	P38778	SMF2_YEAST	SMF2	1684550	1183870			0.702781
P53107	P53107	YRB30_YEAST	YRB30	269374	189197	119069	132265	0.702358
Q04033	Q04033	YD415_YEAST	YDR415C	1319770	926108	185286	223862	0.701719
P38777	P38777	FSH1_YEAST	FSH1	328228	229583	56627.1	207440	0.699462
P50947	P50947	PHO23_YEAST	PHO23	84405.5	58804.9		24132.6	0.696695
P39940	P39940	RSP5_YEAST	RSP5	3046860	2110890	1354370	1096210	0.692808
P38356	P38356	BSD2_YEAST	BSD2	890430	607758		189737	0.682544
Q05924	Q05924	DCR2_YEAST	DCR2	2878730	1952410		137201	0.678219
Q99394	Q99394	TRS33_YEAST	TRS33	1346760	913186	583908	258404	0.678061
P53093	P53093	YIP4_YEAST	YIP4	13285100	8958580	426792	250026	0.674333
Q08954	Q08954	YP199_YEAST	YPL199C	703263	473305	243267	317895	0.673013
P54787	P54787	VPS9_YEAST	VPS9	445368	299598			0.672698
P27810	P27810	KTR1_YEAST	KTR1	86587000	58150600	1079300	2290810	0.671586
P40549	P40549	MNT3_YEAST	MNT3	2688260	1781350	616020	256816	0.662641
P31109	P31109	SNC1_YEAST	SNC1	1053720	697677			0.662109
Q08269	Q08269	ALR1_YEAST	ALR1	109028	71803.9		41577.1	0.658582
P01149	P01149	MFAL1_YEAST	MF(ALPHA)1	456177	300201		130206	0.65808
P38932	P38932	VPS45_YEAST	VPS45	2289350	1495940	363902	214326	0.653434
Q08285	Q08285	RRP40_YEAST	RRP40	248293	162205	107786	147906	0.653281
P39993	P39993	GEA2_YEAST	GEA2	623103	406134	167814	387333	0.651793
P53195	P53195	COG7_YEAST	COG7	439720	285840	162815	84072.1	0.65005
P33328	P33328	SNC2_YEAST	SNC2	7068660	4588720	355118	404629	0.649164
P39106	P39106	MNN1_YEAST	MNN1	13274700	8519760	125880	437747	0.641804
P38131	P38131	KTR4_YEAST	KTR4	10361000	6591370	190142	591054	0.636171
Q12229	Q12229	UBX3_YEAST	UBX3	2481130	1578120	548956	77000	0.636049
Q03233	Q03233	ADD37_YEAST	ADD37	224006	142009			0.633952
P39932	P39932	STL1_YEAST	STL1	3260990	2062190	467061	1258210	0.632382
Q12674	Q12674	ATC8_YEAST	DNF3	1127180	712490		264602	0.6321
P23291	P23291	KC11_YEAST	YCK1	1557250	981186	414278	414776	0.630076
P37020	P37020	GEF1_YEAST	GEF1	7239190	4560690	342817	234135	0.63
P46989	P46989	ATG27_YEAST	ATG27	16632500	10401900	537092	1300030	0.625396
Q03508	Q03508	YM8F_YEAST	YMR265C	614942	383816	209661	128935	0.62415
P29029	P29029	CHIT_YEAST	CTS1	1251080	776093	533298	365869	0.620338
P39010	P39010	AKR1_YEAST	AKR1	19339700	11935600	132661	300141	0.617155
P27809	P27809	KRE2_YEAST	KRE2	38212500	23400900	358112	1221420	0.612389
P53258	P53258	GYP2_YEAST	MDR1	2050840	1254010		101425	0.611462
P32337	P32337	IMB3_YEAST	PSE1	568049	346403		207608	0.609812
P36125	P36125	GMH1_YEAST	GMH1	1490920	908686			0.60948
P40482	P40482	SEC24_YEAST	SEC24	8820700	5357070	865763	2111330	0.607329
Q12292	Q12292	ATG34_YEAST	ATG34	154227	93510.7	42888.9	77566.8	0.606319
P53879	P53879	RHO5_YEAST	RHO5	285108	172796	111567	217592	0.606072
Q07651	Q07651	FMP45_YEAST	FMP45	2815070	1700670	1096820	1489010	0.604131
P38166	P38166	SFT2_YEAST	SFT2	17216700	10370100	458614	475478	0.602328
P53728	P53728	CYP8_YEAST	CPR8	2920710	1757320	273354		0.601676
P25565	P25565	YCA2_YEAST	YCL002C	744996	446811		73468.3	0.59975
P36164	P36164	TVP38_YEAST	TVP38	4986790	2986210		129951	0.598824
P32802	P32802	TMN1_YEAST	EMP70	43286200	25860000	545641	993576	0.597419
Q07844	P32794;Q07844	RIX7_YEAST	RIX7	13713000	8144670	1652120	1462650	0.593938
P36096	P36096	TUL1_YEAST	TUL1	2990910	1773050	83008.1	460617	0.592813
Q04338	Q04338	VTI1_YEAST	VTI1	2899260	1708510	381442	167651	0.589292
P40003	P40003	VAB2_YEAST	VAB2	388515	228384			0.587838
P53108	P53108	YIP5_YEAST	YIP5	4040700	2367000			0.58579
Q08232	Q08232	DSC2_YEAST	DSC2	3154330	1845750		710532	0.585148
Q12096	Q12096	GNT1_YEAST	GNT1	6208240	3629910		85265.6	0.584692
P38954	P38954	IPT1_YEAST	IPT1	648613	377895		271798	0.58262
P47018	P47018	MTC1_YEAST	MTC1	2522870	1466490	1141220	881724	0.581278
Q12498	Q12498	PRM4_YEAST	PRM4	921010	535359		100645	0.581274
Q8J0M4	Q8J0M4	YCB2_YEAST	YCL012C	2359330	1365060		44093.4	0.57858
P32604	P32604	F26_YEAST	FBP26	110864	63733.8			0.574883
P38176	P38176	AVT5_YEAST	AVT5	389530	223821			0.574592
P47061	P47061	VPS53_YEAST	VPS53	1254980	717471	287551	250834	0.571699
P22804	P22804	BET1_YEAST	BET1	823799	465445		288621	0.564998
Q12142	Q12142	ATG9_YEAST	ATG9	763628	428606		238987	0.561276
P39927	P39927	PTI1_YEAST	PTI1	414744	231986	118217	200407	0.559347
P24031	P24031	PPA3_YEAST	PHO3	431527	238617		84938.1	0.55296
P50101	P50101	UBP15_YEAST	UBP15	657088	363187	78409.5	132046	0.552722
P15303	P15303	SEC23_YEAST	SEC23	16192000	8924950	1933380	4140470	0.551195
P33894	P33894	STE13_YEAST	STE13	1664110	912802	94174.4	301076	0.548523
P53740	P53740	YN8S_YEAST	YNR048W	914193	500941		140425	0.54796
Q12246	Q12246	LCB4_YEAST	LCB4	2208210	1208490	200433	213264	0.547271
P38212	P38212	RCR1_YEAST	RCR1	157955	86435			0.547213
P38817	P38817	GGA2_YEAST	GGA2	4067960	2221630	1266210	1072760	0.546129
P13586	P13586	ATC1_YEAST	PMR1	16626400	9035380	450922	687621	0.543436
P38068	P38068	GLRX7_YEAST	GRX7	16007800	8659440		213666	0.540951
P47147	P47147	YMR1_YEAST	YMR1	442139	238058			0.538423
P53943	P53943	AQR1_YEAST	AQR1	421564	226198		160990	0.536569
Q08923	Q08923	CTI6_YEAST	CTI6	165477	88200.7			0.533009
Q01590	Q01590	SED5_YEAST	SED5	2370860	1256000	378959	477788	0.529766
P46982	P46982	MNN5_YEAST	MNN5	27730100	14665200	516076	1060010	0.528855
Q04121	Q04121	NHX1_YEAST	NHX1	502338	265659			0.528845
P25560	P25560	RER1_YEAST	RER1	884690	465383		344750	0.526041
P06777	P06777	RAD1_YEAST	RAD1	343456	178731	156883		0.52039
P43639	P43639	CSK2B_YEAST	CKB1	1957600	1017770	736929	1219220	0.519907
P38962	P38962	TVP23_YEAST	TVP23	8496650	4341110		257707	0.51092
P25639	P25639	YCV1_YEAST	YCR061W	1891970	965634		104791	0.510385
Q08743	Q08743	YO292_YEAST	YOR292C	359114	181416			0.505177
Q12438	Q12438	GLRX6_YEAST	GRX6	3047690	1537480		302387	0.504474
Q08280	Q08280	BSC6_YEAST	BSC6	2160170	1078760			0.499387
Q12275	Q12275	YO093_YEAST	YOR093C	364505	181262	102352	95061.1	0.497283
P07991	P07991	OAT_YEAST	CAR2	1915090	949793	301012	598764	0.495952
P38069	P38069	MNN2_YEAST	MNN2	23478500	11630200	631913	1284490	0.495355
P40527	P40527	ATC7_YEAST	NEO1	5076340	2511360	517475	300048	0.494719
Q06676	Q06676	YFT2_YEAST	YFT2	1101580	541377			0.491455
P36116	P36116	VPS51_YEAST	VPS51	344074	167459	71215.1	45336	0.486695
P38206	P38206	RFT1_YEAST	RFT1	2303650	1111970		656651	0.482699
Q06673	Q06673	ECM30_YEAST	ECM30	407463	195266			0.479224
P53039	P53039	YIP1_YEAST	YIP1	3957900	1877130	307749	1254430	0.474274
Q12071	Q12071	VPS54_YEAST	VPS54	752691	354374	67549.4	208257	0.470809
Q99260	Q99260	YPT6_YEAST	YPT6	19719000	9206030	4796870	2503130	0.466861
Q06104	Q06104	GLD1_YEAST	GLD1	2421750	1129510			0.466402
Q03687	Q03687	ANY1_YEAST	ANY1	8120560	3785300		130510	0.466138
Q12013	Q12013	AKR2_YEAST	AKR2	1085750	505253	160991	127734	0.465349
P15380	P15380	PUT4_YEAST	PUT4	233711	108619		57599.3	0.464758
P53959	P53959	COG6_YEAST	COG6	919810	425389	393704		0.462475
P39904	P39904	VPS52_YEAST	VPS52	693884	320632		77421.9	0.462083
Q12067	Q12067	ATX2_YEAST	ATX2	4963950	2266100		76167.5	0.456511
Q04767	Q04767	TVP18_YEAST	TVP18	16358400	7154090		403399	0.437334
Q12015	Q12015	DSC3_YEAST	DSC3	3586650	1548190			0.431653
Q06346	Q06346	KEI1_YEAST	KEI1	4361580	1881370		135370	0.431351
P53079	P53079	COG1_YEAST	COG1	1390690	591494		89228.9	0.425324
Q12003	Q12003	ENV7_YEAST	ENV7	421160	179056			0.42515
P31755	P31755	OCH1_YEAST	OCH1	6189290	2625810	75723	370065	0.424251
Q03630	Q03630	BET5_YEAST	BET5	91881.6	38793.7			0.422214
Q12270	Q12270	RBD2_YEAST	RBD2	30624900	12881700	93227	428416	0.420628
P40504	P40504	KTR7_YEAST	KTR7	5069500	2125850	150638	772706	0.419341
Q03497	Q03497	STE20_YEAST	STE20	699285	289619			0.414164
P34237	P34237	CASP_YEAST	COY1	6353000	2568570	196194	415882	0.404308
P36044	P36044	MNN4_YEAST	MNN4	3845510	1553380			0.403946
P38736	P38736	GOSR1_YEAST	GOS1	11499600	4623550	91515.4	174960	0.402062
P53953	P53953	SFB2_YEAST	SFB2	3111600	1229160	208064	384354	0.395025
P39542	P39542	YJT3_YEAST	YJL193W	475380	187353		63798.1	0.394112
P36520	P36520	RM10_YEAST	MRPL10	1482020	581177	520496	500122	0.392152
P25356	P25356	BPH1_YEAST	BPH1	148079	57782.8	22454.9	64070.3	0.390216
P38920	P38920	MLH1_YEAST	MLH1	469823	182903	226344	155969	0.389302
Q12284	Q12284	ERV2_YEAST	ERV2	10893600	4186200	220092	510509	0.384281
P40009	P40009	YND1_YEAST	YND1	3398500	1303240		75505.9	0.383475
Q04632	Q04632	COG8_YEAST	COG8	1129490	433129		340068	0.383473
P41544	P41544	SYS1_YEAST	SYS1	735555	280586			0.381462
Q06096	Q06096	COG4_YEAST	COG4	1125530	427215			0.379568
P38301	P38301	GDT1_YEAST	GDT1	3977960	1506920		232375	0.378817
P40986	P40986	CDC1_YEAST	CDC1	3896650	1469300		231152	0.377067
P40094	P40094	COG3_YEAST	COG3	1579260	591689	146239	100778	0.374662
P23642	P23642	VAN1_YEAST	VAN1	4822100	1780300	787622	1104480	0.369196
P32621	P32621	GDA1_YEAST	GDA1	49111500	18081700	825983	1627310	0.368176
Q03697	Q03697	YMD8_YEAST	YMD8	1680830	617238			0.367222
P40169	P40169	YNT4_YEAST	YNL194C	808028	292818	195401	199794	0.362386
P38616	P38616	YGP1_YEAST	YGP1	17474900	6289810	513812	1389960	0.359934
Q12523	Q12523	YP247_YEAST	YPL247C	655820	231958			0.353692
P40557	P40557	EPS1_YEAST	EPS1	15558200	5256420	191297	578862	0.337855
P34244	P34244	HSL1_YEAST	HSL1	408484	137624	55219.3	104913	0.336914
P38321	P38321	YB75_YEAST	YBR225W	164787	55494.7	80404.8		0.336766
P38799	P38799	YHN8_YEAST	YHR078W	361612	121655			0.336424
P47166	P47166	SGM1_YEAST	SGM1	1254890	413625	82124.3	94304.8	0.329611
P40071	P40071	TMN3_YEAST	TMN3	2440220	802813		471250	0.328992
P16664	P16664	RGP1_YEAST	RGP1	3292010	1081820			0.32862
Q02804	Q02804	ARL3_YEAST	ARL3	7135190	2344120	431857	304821	0.328529
Q12396	Q12396	EMP46_YEAST	EMP46	1120290	364159		212935	0.325058
Q12205	Q12205	MNL2_YEAST	MNL2	1766370	548229		81081.8	0.31037
P40107	P40107;P0CE11	GMT1_YEAST	VRG4	2690140	825022		107717	0.306684
P38627	P38627	URA8_YEAST	URA8	929486	278661	253385		0.299801
P35725	P35725	YKG3_YEAST	YKL063C	4686100	1399460			0.298641
P53845	P53845	YIF1_YEAST	YIF1	1889390	558298		344071	0.295491
P53271	P53271	COG2_YEAST	COG2	1125740	331698			0.294649
Q04835	Q04835	YM87_YEAST	YMR253C	879260	250976			0.28544
P40395	P40395	RIC1_YEAST	RIC1	1764330	497157			0.281782
Q03455	Q03455	MSC2_YEAST	MSC2	849706	238315		112807	0.280468
P47124	P47124	HOC1_YEAST	HOC1	15845100	4407020	567801	1737660	0.278131
Q8TGJ3	Q8TGJ3	KISH_YEAST	KSH1	2390010	658754		439671	0.275628
P36107	P36107	AUR1_YEAST	AUR1	3388870	925898			0.273217
P38318	P38318	YB70_YEAST	YBR220C	2871360	769231		66835.3	0.267898
P39931	P39931	SS120_YEAST	SSP120	11490700	3075730	366460	1251240	0.267671
P53920	P53920	NM111_YEAST	NMA111	494335	131266	146513	169911	0.265541
P43556	P43556	RGD2_YEAST	RGD2	597924	158730	139207	104925	0.265469
P53966	P53966	KTR5_YEAST	KTR5	572458	149499			0.261153
Q12359	Q12359	ATO3_YEAST	ATO3	95435	24766.3		24274.2	0.25951
Q99395	Q99395	YP229_YEAST	YPL229W	33043.3	8324.4	16324.5		0.251924
P43555	P43555	EMP47_YEAST	EMP47	17752400	4463250	442304	1806610	0.251417
Q3E834	Q3E834	YOS1_YEAST	YOS1	909147	221125		143136	0.243222
P25361	P25361	YCT3_YEAST	YCR043C	6685140	1619550		530118	0.242261
Q04396	Q04396	LPP1_YEAST	LPP1	1197500	274702			0.229396
P46985	P46985	MNN11_YEAST	MNN11	23551100	5241490	869827	2487850	0.222558
Q03860	Q03860	TVP15_YEAST	TVP15	7321950	1621040			0.221395
P32629	P32629	ANP1_YEAST	ANP1	14696000	3228060	344883	918828	0.219656
P38130	P38130	KTR3_YEAST	KTR3	25187600	5478950	612063	1403010	0.217526
P39107	P39107	MNN9_YEAST	MNN9	23278700	5017490	925900	2523500	0.21554
P38967	P38967	TAT2_YEAST	TAT2	1865250	398439		334086	0.213612
P50108	P50108	MNN10_YEAST	MNN10	5889510	1257950	163511	508977	0.213592
P36010	P36010	NDK_YEAST	YNK1	22013700	4053520	4938310	1409360	0.184136
Q03375	Q03375	CWC21_YEAST	CWC21	1064180	162208	310987		0.152425

## Sheet: Fig. 6E_full list
Full list of proteins detected in Golgi proteome analysis
Protein.Group	Protein.Ids	Protein.Names	Genes	WT anti-GFP Nb	ecm9Δ anti-GFP Nb	WT anti-mCherry Nb	ecm9Δ anti-mCherry Nb
P25612;P43546;Q07747;Q08361	P25612;P43546;Q07747;Q08361	AAD15_YEAST;AAD3_YEAST;AAD4_YEAST;YFL57_YEAST	AAD15;AAD3;AAD4;YFL057C
P37898	P37898	AAP1_YEAST	AAP1	542810	435846	336044	363011
Q01802	Q01802	AATM_YEAST	AAT1	64441.3	195469		178243
P23542	P23542	AATC_YEAST	AAT2	2820470	4300930	2452550	4867110
P32783	P32783	MCES_YEAST	ABD1	371108	384253	229324	211522
P14164	P14164	ABF1_YEAST	ABF1	523491	1779910	425748	1847070
Q02486	Q02486	ABF2_YEAST	ABF2	940559	1383660	584557	1449440
P15891	P15891	ABP1_YEAST	ABP1	4472100	3121310	4669640	2757650
Q08641	Q08641	AB140_YEAST	ABP140	461173	506149	652858	489493
P31787	P31787	ACBP_YEAST	ACB1	2918260	2191380	2980500	2320530
Q00955	Q00955	ACAC_YEAST	ACC1	1539080	2220650	1006370	2039300
Q12168	Q12168	ENG2_YEAST	ACF2	4222350	3914830	2857100	3145700
P47129	P47129	ACF4_YEAST	ACF4		105548
P32316	P32316	ACH1_YEAST	ACH1	228281	690105	224345	855993
Q07622	Q07622	ACK1_YEAST	ACK1	114850	184576	181889	188995
Q03771	Q03771	ACL4_YEAST	ACL4		99458		109577
P19414	P19414	ACON_YEAST	ACO1	1566370	3319850	1373360	3305920
P39533	P39533	ACON2_YEAST	ACO2	784527	1188290	479077	1208960
P32463	P32463	ACPM_YEAST	ACP1	376860	952191	326425	1019270
P52910	P52910	ACS2_YEAST	ACS2	3072040	2881980	3089960	2860600
P60010	P60010	ACT_YEAST	ACT1	12440100	8678010	11103800	8840840
Q02336	Q02336	ADA2_YEAST	ADA2		939397		935677
Q03233	Q03233	ADD37_YEAST	ADD37	224006	142009
P27616	P27616	PUR7_YEAST	ADE1	2617660	2296050	3709580	2353840
P80210	P80210	PURA_YEAST	ADE12	1740110	2029610	1597660	1686660
Q05911	Q05911	PUR8_YEAST	ADE13	335593	448392	283617	331494
P54113	P54113	PUR91_YEAST	ADE16	332915	410905	450659	380597
P38009	P38009	PUR92_YEAST	ADE17	438748	567900	522256	609580
P21264	P21264	PUR6_YEAST	ADE2	705906	663021	780768	588155
P07245	P07245	C1TC_YEAST	ADE3	2460070	3643180	2659280	4367010
P04046	P04046	PUR1_YEAST	ADE4	515056	697507	431723	740686
P07244	P07244	PUR2_YEAST	ADE57	702219	852638	792995	769768
P38972	P38972	PUR4_YEAST	ADE6	436784	705539	304528	675818
P00330	P00330;P00331;P07246	ADH1_YEAST	ADH1	54248800	56316800	73868900	51612400
P07246	P07246	ADH3_YEAST	ADH3	1053540	1974370	725543	2307060
P10127	P10127	ADH4_YEAST	ADH4		249847		304773
P38113	P38113	ADH5_YEAST	ADH5
Q04894	Q04894	ADH6_YEAST	ADH6	330137	339340	297079	263505
P07170	P07170	KAD2_YEAST	ADK1	6865750	6566880	9043840	6058620
P47143	P47143	ADK_YEAST	ADO1	4151780	3639860	3486950	3270780
P25371	P25371	ADP1_YEAST	ADP1	847994	1514860	486965	1371750
P07248	P07248	ADR1_YEAST	ADR1	208164	186983	239471	176634
P25613	P25613	ADY2_YEAST	ADY2		102589
P32794	P32794	AFG2_YEAST	AFG2	579230	552423	474191	444258
P39925	P39925	AFG3_YEAST	AFG3		275992	125842	329087
P22149	P22149	AFT1_YEAST	AFT1		65667.7
Q04412	Q04412	AGE1_YEAST	AGE1	128403	96883.7	204503	143894
P40529	P40529	AGE2_YEAST	AGE2	222298	180344	162568	162896
P25376	P25376	AGP1_YEAST	AGP1	928315	779770	74450.6	146817
P38090	P38090	AGP2_YEAST	AGP2	221116	319551		306142
P43567	P43567	AGX1_YEAST	AGX1	336817	457765	162923	294870
Q12449	Q12449	AHA1_YEAST	AHA1	1731830	1816200	2850100	1609180
P38013	P38013	AHP1_YEAST	AHP1	1130410	1163580	979737	1208170
P52923	P52923	AIF1_YEAST	AIF1	760718	1173920	139843	402276
P53109	P53109	AIM14_YEAST	AIM14	2339500	1887010		498358
P23180	P23180	AIM17_YEAST	AIM17	388108	1078340	384346	1111290
P38884	P38884	AIM18_YEAST	AIM18	88160.8	404141	110583	444169
P40502	P40502	AIM19_YEAST	AIM19	31917.9	195848		139448
P39721	P39721	AIM2_YEAST	AIM2	132294	182256	188011	155750
P40563	P40563	AIM21_YEAST	AIM21		180688	120033	126948
P47127	P47127	AIM24_YEAST	AIM24	70036	213687	76478.6	168208
P36154	P36154	AIM29_YEAST	AIM29	346838	341112	475938	306076
P38266	P38266	AIM3_YEAST	AIM3	418770	389545	395224	383980
Q03798	Q03798	AIM36_YEAST	AIM36		230215		242328
Q12480	Q12480	ETFA_YEAST	AIM45	200755	434332	143053	491038
P38885	P38885	AIM46_YEAST	AIM46	293720	513271		478466
Q07716	Q07716	AIM6_YEAST	AIM6	815903	1045370	406403	706667
P40053	P40053	AIM9_YEAST	AIM9	307256	579039	322860	608802
P46680	P46680	AIP1_YEAST	AIP1	560845	442175	436177	455307
P40507	P40507	AIR1_YEAST	AIR1		150384	116102
P38080	P38080	AKL1_YEAST	AKL1	189605	180279	193866	140445
P39010	P39010	AKR1_YEAST	AKR1	19339700	11935600	132661	300141
Q12013	Q12013	AKR2_YEAST	AKR2	1085750	505253	160991	127734
P40825	P40825	SYA_YEAST	ALA1	522787	692239	427912	763572
P47019	P47019	ALB1_YEAST	ALB1	230521	277390	413318	290256
P54114	P54114	ALDH3_YEAST	ALD3	2547890	3004900	3667700	2169160
P46367	P46367	ALDH4_YEAST	ALD4	3935920	9279960	3657930	10012500
P40047	P40047	ALDH5_YEAST	ALD5	544273	863515	415304	987843
P54115	P54115	ALDH6_YEAST	ALD6	1411190	2063150	1566490	1960010
Q08548	Q08548	ALE1_YEAST	ALE1	664468	1592200	478104	1917070
P16661	P16661	ALG1_YEAST	ALG1	609228	1706880	411040	2056290
P53954	P53954	ALG11_YEAST	ALG11	369743	1178960	230429	1315420
P53730	P53730	ALG12_YEAST	ALG12	466594	1972790		1760650
P53178	P53178	ALG13_YEAST	ALG13	293446	883915	253807	985361
P38242	P38242	ALG14_YEAST	ALG14		341174		413405
P43636	P43636	ALG2_YEAST	ALG2	495756	1529500	358775	1702440
P40350	P40350	ALG5_YEAST	ALG5	327228	911100	223996	1005420
Q12001	Q12001	ALG6_YEAST	ALG6	434261	1125050	383841	1274590
P40351	P40351	ALG8_YEAST	ALG8	311211	227603		556300
P53868	P53868	ALG9_YEAST	ALG9	2843850	8542240	1651130	9555070
P43633	P43633	ALK1_YEAST	ALK1	52785.6	51242.6	124641	82278.2
P54783	P54783	ALO_YEAST	ALO1	883878	2221310	701129	2082370
Q08269	Q08269	ALR1_YEAST	ALR1	109028	71803.9		41577.1
P52893	P52893	ALAM_YEAST	ALT1	476320	1418530	420014	1289810
P52892	P52892	ALAT_YEAST	ALT2	159040	164137	242834	152427
P36117	P36117	ALY1_YEAST	ALY1	342576	318492	267823	296752
P15274	P15274	AMPD_YEAST	AMD1	802827	622630	716967	502334
P22855	P22855	MAN1_YEAST	AMS1	874053	927913	929946	890736
P32629	P32629	ANP1_YEAST	ANP1	14696000	3228060	344883	918828
P36090	P36090	ANR2_YEAST	ANR2	517930	1157450	256244	1079180
Q03687	Q03687	ANY1_YEAST	ANY1	8120560	3785300		130510
P16550	P16550	APA1_YEAST	APA1	651770	626226	773025	589483
P38281	P38281	APD1_YEAST	APD1	372847	483850	302860	577617
P14904	P14904	AMPL_YEAST	APE1	354885	704872	366509	732073
P32454	P32454	APE2_YEAST	APE2	569971	871885	489671	830384
P37302	P37302	APE3_YEAST	APE3	4171910	4339370	1095410	2936720
P38821	P38821	DNPEP_YEAST	APE4	136170	216372	164322	232037
P53940	P53940	APJ1_YEAST	APJ1	837293	900719	980261	843442
P27351	P27351	AP2B_YEAST	APL1	304286	260467	284971	314518
P36000	P36000	AP1B1_YEAST	APL2	5588880	5246760	6222670	4369330
P38065	P38065	AP2A_YEAST	APL3	318682	287041	197953	258341
Q12028	Q12028	AP1G1_YEAST	APL4	994619	866279	861863	708021
Q08951	Q08951	AP3D_YEAST	APL5	284642	833691	1754680	814118
P46682	P46682	AP3B_YEAST	APL6	252711	728871	1695220	711394
Q00776	Q00776	AP1M1_YEAST	APM1	578114	493282	447318	375965
P38153	P38153	AP3M_YEAST	APM3	173078	473655	1085210	428205
Q99186	Q99186	AP2M_YEAST	APM4	135261	244902	240331	169968
P22936	P22936	APN1_YEAST	APN1	146951	246246		184228
P40532	P40532	APQ12_YEAST	APQ12	228645	570879	98852.5	653640
Q00381	Q00381	AP2S_YEAST	APS2	1309310	611666	984728	625356
P47064	P47064	AP3S_YEAST	APS3	220339	214652	318820	79150.7
P49435	P49435	APT1_YEAST	APT1	495972	374321	455011	364756
P53943	P53943	AQR1_YEAST	AQR1	421564	226198		160990
P38115	P38115	ARA1_YEAST	ARA1	739625	696974	603672	545131
P40024	P40024	ARB1_YEAST	ARB1	1331720	1420530	3583100	2453820
P46672	P46672	ARC1_YEAST	ARC1	616803	713364	485981	653383
P40518	P40518	ARPC5_YEAST	ARC15	942591	634094	724430	592058
Q05933	Q05933	ARPC3_YEAST	ARC18	502882	475441	599646	521816
P33204	P33204	ARPC4_YEAST	ARC19	688983	563746	656028	655258
P53731	P53731	ARPC2_YEAST	ARC35	1403970	968752	1046420	1081520
P07347	P07347	ARD1_YEAST	ARD1	401407	285319	493386	324558
P25628	P25628	ARE1_YEAST	ARE1	263865	638324	239706	607051
P53629	P53629	ARE2_YEAST	ARE2	157005	367200	222386	369256
P11076	P11076	ARF1_YEAST	ARF1	8252580	4989330	10646800	3156760
P19146	P11076;P19146	ARF2_YEAST	ARF2	10038600	8658170	14916900	6361980
P40994	P40994	ARF3_YEAST	ARF3	306329	500087	222897	495708
P04076	P04076	ARLY_YEAST	ARG4	244434	317340	321363	145451
Q01217	Q01217	ARG56_YEAST	ARG5,6		257285		207322
Q04728	Q04728	ARGJ_YEAST	ARG7	959893	1226330		1130320
P07249	P07249	ARGR1_YEAST	ARG80		21114.7		24218.1
P48360	P48360	ADRO_YEAST	ARH1		226977		233076
P53974	P53974	ARK1_YEAST	ARK1			150371	186723
P38116	P38116	ARL1_YEAST	ARL1	2855070	1611140	1552060	858144
Q02804	Q02804	ARL3_YEAST	ARL3	7135190	2344120	431857	304821
P38731	P38731	ARN1_YEAST	ARN1		475168		314481
P38724	P38724	ARN2_YEAST	ARN2		736092		348041
P08566	P08566	ARO1_YEAST	ARO1	567978	596943	578618	583462
Q06408	Q06408	ARO10_YEAST	ARO10	1032380	1345280	1237370	1104660
P28777	P28777	AROC_YEAST	ARO2	7992170	14793400	1595290	2245440
P14843	P14843	AROF_YEAST	ARO3	619723	726832	634651	720436
P32449	P32449	AROG_YEAST	ARO4	1636700	1436010	2733360	1529750
P32178	P32178	CHMU_YEAST	ARO7	1049090	1006480	1369020	685734
P53090	P53090	ARO8_YEAST	ARO8	423876	579690	495398	546432
P38840	P38840	ARO9_YEAST	ARO9	364865	456603	274897	380835
P32381	P32381	ARP2_YEAST	ARP2	1674870	1129240	1499340	1101910
P47117	P47117	ARP3_YEAST	ARP3	784539	584232	718155	558517
P80428	P80428	ARP4_YEAST	ARP4	704799	1376190	477098	1008140
P53946	P53946	ARP5_YEAST	ARP5		843547		559220
Q12406	Q12406	ARP7_YEAST	ARP7	703984	1355540	530401	1267380
Q12386	Q12386	ARP8_YEAST	ARP8	617613	852618	468251	681519
Q05123	Q05123	ARP9_YEAST	ARP9	929456	1681320	824537	1695130
P53244	P53244	ART5_YEAST	ART5		328162	77555.9	51560
Q03862	Q03862	ARX1_YEAST	ARX1	666491	552247	916861	868467
P38011	P38011	GBLP_YEAST	ASC1	15072000	21081900	27878700	30582700
P40467	P40467	ASG1_YEAST	ASG1	353586	587170	132488	405549
P54074	P54074	ASI1_YEAST	ASI1	219791	1154890	185685	1284320
P53895	P53895	ASI2_YEAST	ASI2	224529	853379	141464	950881
P53983	P53983	ASI3_YEAST	ASI3	706471	2795440	432616	3045360
P48361	P48361	ASK10_YEAST	ASK10	1049030	530758	823542	341185
Q05166	Q05166	NUP59_YEAST	ASM4	772000	2217290	529767	2561770
P49089	P49089	ASNS1_YEAST	ASN1	20075100	18558300	1140170	1353810
P49090	P49090	ASNS2_YEAST	ASN2	434448	628632	257440	630752
P38986	P38986	ASPG1_YEAST	ASP1	286339	251831	380769	279818
P35183	P35183	AST1_YEAST	AST1	211424	354093	291702	302443
P39945	P39945	AST2_YEAST	AST2	238212	349262		188599
P40353	P40353	ATF1_YEAST	ATF1	286422	747207	84545.5	636041
P53296	P53296	ATF2_YEAST	ATF2	1628700	1864510	386141	1152090
P25641	P25641	ATG15_YEAST	ATG15		457894		379944
Q07528	Q07528	ATG20_YEAST	ATG20	706472	834046	205856
P25568	P25568	ATG22_YEAST	ATG22	292147	1263630
Q06671	Q06671	ATG23_YEAST	ATG23	393418	290919
Q06321	Q06321	ATG26_YEAST	ATG26	142908	101413	104793	80602.6
P46989	P46989	ATG27_YEAST	ATG27	16632500	10401900	537092	1300030
Q06485	Q06485	ATG33_YEAST	ATG33		135240	480390
Q12292	Q12292	ATG34_YEAST	ATG34	154227	93510.7	42888.9	77566.8
Q99325	Q99325	ATG40_YEAST	ATG40	311085	348736		395123
P38109	P38109	ATG42_YEAST	ATG42	713620	779475	284005	683683
Q12142	Q12142	ATG9_YEAST	ATG9	763628	428606		238987
P48016	P48016	ATH1_YEAST	ATH1	300907	348187		300783
P40416	P40416	ATM1_YEAST	ATM1		90686		104132
Q12359	Q12359	ATO3_YEAST	ATO3	95435	24766.3		24274.2
P07251	P07251	ATPA_YEAST	ATP1	7345600	18998700	5903940	17959700
P32453	P32453	ATP11_YEAST	ATP11	257603	522207	219223	454310
P22135	P22135	ATP12_YEAST	ATP12		391689		522273
Q12349	Q12349	ATP14_YEAST	ATP14	721753	2426800	676592	2218180
P21306	P21306	ATP5E_YEAST	ATP15	1681530	4635770	1272830	4379540
Q12165	Q12165	ATPD_YEAST	ATP16	469901	1386860	373645	1566000
Q06405	Q06405	ATPK_YEAST	ATP17	134207	478972	121049	420353
P81450	P81450	ATP18_YEAST	ATP18	206376	467275		579645
P81451	P81451	ATP19_YEAST	ATP19	155162	387143		352949
P00830	P00830	ATPB_YEAST	ATP2	8669500	22871800	7252450	23459600
Q12233	Q12233	ATPN_YEAST	ATP20	64749.1	252587		187628
P38077	P38077	ATPG_YEAST	ATP3	1487890	4466130	1324880	4340710
P05626	P05626	ATPF_YEAST	ATP4	1378930	4668370	1370430	4087200
P09457	P09457	ATPO_YEAST	ATP5	583206	1626750	493075	1464710
P30902	P30902	ATP7_YEAST	ATP7	1093730	2545540	750184	2404300
P38636	P38636	ATX1_YEAST	ATX1	496379	690040	484468	576273
Q12067	Q12067	ATX2_YEAST	ATX2	4963950	2266100		76167.5
P36107	P36107	AUR1_YEAST	AUR1	3388870	925898
P47082	P47082	AVT1_YEAST	AVT1		534164	139111	111643
P39981	P39981	AVT2_YEAST	AVT2
P36062	P36062	AVT3_YEAST	AVT3		275817		30384.2
P50944	P50944	AVT4_YEAST	AVT4			52604.5	153121
P38176	P38176	AVT5_YEAST	AVT5	389530	223821
P40501	P40501	AVT7_YEAST	AVT7	510130	937638	206258	505092
P40851	P40851	AXL1_YEAST	AXL1	220357	230782		95755.4
P38928	P38928	AXL2_YEAST	AXL2	224529	355058		380300
P40471	P40471	AYR1_YEAST	AYR1	2363820	2775700	1305890	3278450
P38084	P38084	BAP2_YEAST	BAP2	848306	833160	166416	290688
P41815	P41815	BAP3_YEAST	BAP3	567938	713319		168690
P38891	P38891	BCA1_YEAST	BAT1	1980530	3349260	2152770	4037470
P47176	P47176	BCA2_YEAST	BAT2	1076420	1091080	1205460	1092730
P47068	P47068	BBC1_YEAST	BBC1	2585410	2569930	2865990	2271250
Q12365	Q12365	BBP1_YEAST	BBP1		307330		319728
Q05029	Q05029	BCH1_YEAST	BCH1	270883	239385	52186	144519
Q06338	Q06338	BCP1_YEAST	BCP1	490943	508692	748018	534528
P07278	P07278	KAPR_YEAST	BCY1	2238880	2565330	2130390	2300710
P35817	P35817	BDF1_YEAST	BDF1	2192440	2330890	1826180	2119310
Q07442	Q07442	BDF2_YEAST	BDF2	412095	473088	411964	467924
P39714	P39714	BDH1_YEAST	BDH1	1349600	776659	1629040	594968
P39713	P39713	BDH2_YEAST	BDH2	564656	546283	803256	443747
P29366	P29366	BEM1_YEAST	BEM1			134991	145585
P39960	P39960	BEM2_YEAST	BEM2	2056150	1127640	1657930	934444
P22804	P22804	BET1_YEAST	BET1	823799	465445		288621
P36149	P36149	BET3_YEAST	BET3	3273640	2853450	1435610	883869
Q03630	Q03630	BET5_YEAST	BET5	91881.6	38793.7
P47113	P47113	BFA1_YEAST	BFA1		107831		117831
P38934	P38934	BFR1_YEAST	BFR1	5335880	10278400	4485500	10449300
Q06631	Q06631	BFR2_YEAST	BFR2	682505	500720	627163	450616
P15703	P15703	BGL2_YEAST	BGL2	2531170	4173380	834473	3745680
Q9ZZW7	Q9ZZW7	MBI3_YEAST	BI3	128211	399056	112923	509728
P38813	P38813	BIG1_YEAST	BIG1	243242	649342	183079	721932
P47041	P47041	BIT61_YEAST	BIT61	362438	187150	276962	169155
P29311	P29311	BMH1_YEAST	BMH1	934404	1134670	1021440	990818
P34730	P29311;P34730	BMH2_YEAST	BMH2	4868240	6168880	5003510	5236320
Q08965	Q08965	BMS1_YEAST	BMS1	923567	641502	668169	572573
P38278	P38278	BMT2_YEAST	BMT2		49768.6	102304	54222
P47096	P47096	3HAO_YEAST	BNA1	312259	213758	409537	265599
P47039	P47039	BNA3_YEAST	BNA3	511345	658688	392155	592148
P38169	P38169	KMO_YEAST	BNA4	180183	291741	90891.2	316519
P41832	P41832	BNI1_YEAST	BNI1	489220	790678	517983	689787
P53858	P53858	BNI4_YEAST	BNI4	68370.2	84581.7	119306	65817.3
P53890	P53890	BNI5_YEAST	BNI5	400255	356759	278284	483747
P38041	P38041	BOB1_YEAST	BOI1	371129	242694	414698	212784
P39969	P39969	BOI2_YEAST	BOI2	1007630	933787	1010720	870790
P25385	P25385	BOS1_YEAST	BOS1	551206	459242		400333
P25356	P25356	BPH1_YEAST	BPH1	148079	57782.8	22454.9	64070.3
P14772	P14772	BPT1_YEAST	BPT1	314972	524887	148246	516172
Q07457	Q07457	BRE1_YEAST	BRE1		197631	54729.9	151501
P43132	P43132	BRE2_YEAST	BRE2		142391	33242.1	117460
P53741	P53741	BRE5_YEAST	BRE5	668373	604753	662119	538874
P29056	P29056	TF3B_YEAST	BRF1	235777	502225	165140	389013
P38770	P38770	BRL1_YEAST	BRL1				95176
P38170	P38170	CND2_YEAST	BRN1	297019	599427	250311	613618
P48582	P48582	BRO1_YEAST	BRO1	214772	178316	194496	207201
Q99177	Q99177	BRR1_YEAST	BRR1	204487	223363	181608	188567
P32639	P32639	BRR2_YEAST	BRR2	467726	355580	530928	350309
Q08235	Q08235	BRX1_YEAST	BRX1	4428020	2629830	3025250	2281300
Q08280	Q08280	BSC6_YEAST	BSC6	2160170	1078760
P38356	P38356	BSD2_YEAST	BSD2	890430	607758		189737
P43571	P43571	BST1_YEAST	BST1	1041600	1259630		374381
P26448	P26448	BUB2_YEAST	BUB2	53701.2	318147		332144
P27637	P27637	BUD14_YEAST	BUD14	103485	52346.9	102370	71896.1
P33314	P33314	BUD2_YEAST	BUD2	358531	291344	373782	236373
Q08004	Q08004	BUD20_YEAST	BUD20	349674	367158	459857	488497
Q08492	Q08492	BUD21_YEAST	BUD21	850919	676782	687564	699270
Q04347	Q04347	BUD22_YEAST	BUD22	1338490	788312	1316710	705861
P25627	P25627	BUD23_YEAST	BUD23				483865
P25558	P25558	BUD3_YEAST	BUD3	286519	239072	253164	286323
P47136	P47136	BUD4_YEAST	BUD4	48789.4	96722.9		105116
P41697	P41697	BUD6_YEAST	BUD6		282865	212723	320638
P48524	P48524	BUL1_YEAST	BUL1	567124	384250	468332	318951
Q03758	Q03758	BUL2_YEAST	BUL2	72490.5	67244.2	69468.1	68318
Q05949	Q05949	BUR2_YEAST	BUR2	123647	204951		198449
P40096	P40096	NCB1_YEAST	BUR6	918805	1190740	936139	831003
P48558	P48558	BXI1_YEAST	BXI1	2565290	1937680	121641	242394
P36106	P36106	BYE1_YEAST	BYE1	803886	1858760	753149	1641860
P38822	P38822	BZZ1_YEAST	BZZ1	339229	492914	499789	487156
Q04430	Q04430	PANK_YEAST	CAB1			214851
P40506	P40506	PPCS_YEAST	CAB2	332301	481677	438151	345615
P36076	P36076	CAB3_YEAST	CAB3	201832	183345	157924	202831
P53332	P53332	COAD_YEAST	CAB4	471781	472155	335275	419186
Q03941	Q03941	CAB5_YEAST	CAB5	965730	1221340	167445	429014
Q04199	Q04199	CAC2_YEAST	CAC2		432845	216122	319668
P12962	P12962	CAF20_YEAST	CAF20	3849090	2774890	3412630	2159550
P53829	P53829	CAF40_YEAST	CAF40	713385	616441	786474	599834
P39101	P39101	CAJ1_YEAST	CAJ1	618843	947157	666383	1064810
P43568	P43568	CAK1_YEAST	CAK1	90985	85577.1	134338
P29547	P29547	EF1G1_YEAST	CAM1	741272	797298	522622	775875
P04817	P04817	CAN1_YEAST	CAN1	160520	339615		157364
P28495	P28495	CAPZA_YEAST	CAP1	338264	307950	321044	311744
P13517	P13517	CAPZB_YEAST	CAP2	196326	197447	275231	188361
P00812	P00812	ARGI_YEAST	CAR1	853521	595246	1058530	615180
P07991	P07991	OAT_YEAST	CAR2	1915090	949793	301012	598764
P39113	P39113	CAT8_YEAST	CAT8	287484	371481		309265
P53223	P53223	CAX4_YEAST	CAX4		253340		173020
Q08920	Q08920	NCBP2_YEAST	CBC2	4298420	2821390	3586580	2467900
P17106	P17106	CBF1_YEAST	CBF1	309277	641427	252044	325723
P32504	P32504	CBF3A_YEAST	CBF2	450652	464810	277211	348150
P33322	P33322	CBF5_YEAST	CBF5	20686300	8148680	24285500	9258880
P53894	P53894	CBK1_YEAST	CBK1	495896	444285	414226	396641
P21560	P21560	CBP3_YEAST	CBP3		364280		388597
P07253	P07253	CBP6_YEAST	CBP6		254531		221751
P38626	P38626	NCB5R_YEAST	CBR1	2209510	6178370	1448200	7260930
P21269	P21269	CCA1_YEAST	CCA1		224156	229262	191374
P47818	P47818	CCC1_YEAST	CCC1	743681	1268600	298413	648180
P38995	P38995	ATU2_YEAST	CCC2	1538450	1611990		90857.8
P50077	P50077	CCH1_YEAST	CCH1	312902	231464		99677.4
P37366	P37366	CCL1_YEAST	CCL1		275030	222983	247081
P00431	P00431	CCPR_YEAST	CCP1	390339	958411	385360	968118
P31384	P31384	CCR4_YEAST	CCR4	580193	504647	549333	452266
P40202	P40202	CCS1_YEAST	CCS1	964235	971137	1232680	1135790
P39076	P39076	TCPB_YEAST	CCT2	1220240	958200	1272650	906102
P39077	P39077	TCPG_YEAST	CCT3	2006680	2232620	2299890	1643110
P39078	P39078	TCPD_YEAST	CCT4	805294	735756	850531	673051
P40413	P40413	TCPE_YEAST	CCT5	1117220	1128080	1141720	861666
P39079	P39079	TCPZ_YEAST	CCT6	1133370	1106480	1004580	869989
P42943	P42943	TCPH_YEAST	CCT7	1462680	991867	1219640	887174
P47079	P47079	TCPQ_YEAST	CCT8	915413	1026300	890754	724090
P40986	P40986	CDC1_YEAST	CDC1	3896650	1469300		231152
P25342	P25342	CDC10_YEAST	CDC10	1161940	1649000	1038550	1886850
P32458	P32458	CDC11_YEAST	CDC11	956534	1204380	871340	1071530
P32468	P32468	CDC12_YEAST	CDC12	798215	1391160	789759	1453880
Q05791	Q05791	CD123_YEAST	CDC123		83804.9	93465.6	90996.3
P32797	P32797	CDC13_YEAST	CDC13	196215	199697	235814	202934
Q00684	Q00684	CDC14_YEAST	CDC14	906915	1481130	693105	1207240
P27636	P27636	CDC15_YEAST	CDC15	242258		304324	209842
P09798	P09798	CDC16_YEAST	CDC16		86750.3		42832.6
P00549	P00549	KPYK1_YEAST	CDC19	19299900	18193700	21694400	19916700
P06785	P06785	TYSY_YEAST	CDC21	553000	444134	498596	536999
P11433	P11433	CDC24_YEAST	CDC24	678368	562871	684068	497623
P04821	P04821	CDC25_YEAST	CDC25	231937	231982	191652	144863
P38042	P38042	CDC27_YEAST	CDC27	291729	164024	207874	176926
P00546	P00546	CDK1_YEAST	CDC28	2674600	2760560	3110880	2182650
P32457	P32457	CDC3_YEAST	CDC3	667220	1146010	670553	1140970
P06704	P06704	CDC31_YEAST	CDC31	675092	1652040	368674	1939060
P07260	P07260	IF4E_YEAST	CDC33	14933900	10515000	12744400	8585830
P06100	P06100	NOT2_YEAST	CDC36	1130430	1074990	1179940	820140
P06101	P06101	CDC37_YEAST	CDC37	572500	576307	731701	495219
P25655	P25655	NOT1_YEAST	CDC39	696748	860802	746545	693523
P07834	P07834	CDC4_YEAST	CDC4		94442.8	121913	77569
P19073	P19073	CDC42_YEAST	CDC42	359772	1652360	419391	1092330
P25694	P25694	CDC48_YEAST	CDC48	35352700	31002000	3599020	20671800
P32562	P32562	CDC5_YEAST	CDC5		342823	66409	316849
P25656	P25656	CDC50_YEAST	CDC50	658450	642850		204145
Q12018	Q12018	CDC53_YEAST	CDC53	471442	382310	503533	314055
Q00362	Q00362	2ABA_YEAST	CDC55	119625		138663	153984
P26637	P26637	SYLC_YEAST	CDC60	499390	652164	359463	685272
Q06697	Q06697	CDC73_YEAST	CDC73	134501	409415	213770	446393
P04819	P04819	DNLI1_YEAST	CDC9	273582	464054	151821	303289
P38221	P38221	CDS1_YEAST	CDS1	701662	1519290	580390	1866180
Q03654	Q03654	CEF1_YEAST	CEF1	83417.5		58526.3
Q01159	Q01159	MCE1_YEAST	CEG1	509365	602244	204382	463098
O13297	O13297	CET1_YEAST	CET1	737533	945505	475940	815017
Q12453	Q12453	CEX1_YEAST	CEX1	342726	276103	414293	253221
P40558	P40558	CFD1_YEAST	CFD1	293239	454158	575329	229618
Q06632	Q06632	CFT1_YEAST	CFT1	333527	280602	274175	233291
Q12102	Q12102	CFT2_YEAST	CFT2	338535	258753	238342	207913
P25379	P25379	STDH_YEAST	CHA1	372399	717801	240922	619162
P22137	P22137	CLH_YEAST	CHC1	1270700	1357760	1464270	1213100
P32657	P32657	CHD1_YEAST	CHD1	1237150	2067730	955271	1729450
P38147	P38147	CHK1_YEAST	CHK1		57549.6	35104.4
P08456	P08456	PSS_YEAST	CHO1	1752070	4759530	1530470	5535610
P05374	P05374	CHO2_YEAST	CHO2	551392	1217480	411417	1259860
P08004	P08004	CHS1_YEAST	CHS1	994469	726305	185015	276583
P14180	P14180	CHS2_YEAST	CHS2		318289	21186.2	260641
P29465	P29465	CHS3_YEAST	CHS3	994643	1055520		373800
Q12114	Q12114	CHS5_YEAST	CHS5	460119	305357	303028	237145
P38843	P38843	CHS7_YEAST	CHS7		202808
Q05583	Q05583	CIAO1_YEAST	CIA1	66591.5	60726.1	79834.4	135599
P38779	P38779	CIC1_YEAST	CIC1	2236460	1552670	1843440	1358020
P40917	P40917	YAP4_YEAST	CIN5		120621		73569.7
P42940	P42940	ETFB_YEAST	CIR1	420855	556014		577091
Q08822	Q08822	ETFD_YEAST	CIR2	62466.4	194574		222513
P47001	P47001	CIS3_YEAST	CIS3	2305360	3564240	419722	1652550
P00890	P00890	CISY1_YEAST	CIT1	3091430	7748210	2394380	7718570
P15790	P15790	CSK21_YEAST	CKA1	387435	260332	307985	270529
P19454	P19454	CSK22_YEAST	CKA2	1541270	1261810	1841220	1232370
P43639	P43639	CSK2B_YEAST	CKB1	1957600	1017770	736929	1219220
P38930	P38930	CSK2C_YEAST	CKB2	845310	787420	981479	733899
P20485	P20485	KICH_YEAST	CKI1		176725	172903	99764.5
P20486	P20486	CKS1_YEAST	CKS1	655582	667442	688862	648893
P48562	P48562	CLA4_YEAST	CLA4	462126	196868	329763
P17891	P17891	CLC1_YEAST	CLC1	888847	862537	734399	785475
Q08685	Q08685	CLP1_YEAST	CLP1	216298	193799	170621	214736
Q03690	Q03690	CLU_YEAST	CLU1	1491910	1208970	1435540	1115810
P06787	P06787	CALM_YEAST	CMD1	2892560	3670480	2831190	2724090
P27466	P27466	KCC1_YEAST	CMK1	100710	93059.2	141377	100744
P22517	P22517	KCC2_YEAST	CMK2	208874	230718	187529	151829
P14747	P14747	PP2B2_YEAST	CMP2	287240	331248	422642	331882
Q12510	Q12510	CMR1_YEAST	CMR1	418292	581101	368130	433010
Q07897	Q07897	CMS1_YEAST	CMS1	3907620	2327890	2863190	1658840
P23287	P23287	PP2B1_YEAST	CNA1		98133.8
P25296	P25296	CANB_YEAST	CNB1	339156	269505	275418	214327
P27825	P27825	CALX_YEAST	CNE1	224671	877425		902092
Q06333	Q06333	BL1S4_YEAST	CNL1		103920		62530.5
P53865	P53865	CNM67_YEAST	CNM67	309399	649502	194950	839300
P40452	P40452	COA1_YEAST	COA1		468154	207260	365487
Q03048	Q03048	COFI_YEAST	COF1	9813360	8549900	14927600	8822530
P53079	P53079	COG1_YEAST	COG1	1390690	591494		89228.9
P53271	P53271	COG2_YEAST	COG2	1125740	331698
P40094	P40094	COG3_YEAST	COG3	1579260	591689	146239	100778
Q06096	Q06096	COG4_YEAST	COG4	1125530	427215
P53959	P53959	COG6_YEAST	COG6	919810	425389	393704
P53195	P53195	COG7_YEAST	COG7	439720	285840	162815	84072.1
Q04632	Q04632	COG8_YEAST	COG8	1129490	433129		340068
P53622	P53622	COPA_YEAST	COP1	1852980	1322750	1579830	1211710
P18900	P18900	COQ1_YEAST	COQ1		116024		141749
Q05892	Q05892	COQ11_YEAST	COQ11	126787	217514		233013
P27680	P27680	COQ3_YEAST	COQ3		94639.6		88678
P49017	P49017	COQ5_YEAST	COQ5	1208410	2496580	916375	2475790
P07256	P07256	QCR1_YEAST	COR1	2253490	4036350	1924570	4480630
P52924	P52924	COS10_YEAST	COS10		634954		142699
P47187	P0CX13;P47187;Q07788;P0CX12;P43542;P53822	COS5_YEAST	COS5	1239340	1354450		1072920
P53344	P53344	COS6_YEAST	COS6	530347	878128	49857.2	663459
P38723	P38723;P40588	COS8_YEAST	COS8	164228	498558	160326	370291
P36034	P36034	COS9_YEAST	COS9		309028		313894
P32798	P32798	COT1_YEAST	COT1	540468	3523520	423000	1498520
P00401	P00401	COX1_YEAST	COX1		319148	123727	294781
P19516	P19516	COX11_YEAST	COX11	312531	259548	218133
Q01519	Q01519	COX12_YEAST	COX12	216511	318799	223537	374651
P32799	P32799	COX13_YEAST	COX13	392656	507253	211243	582522
P39103	P39103	COX14_YEAST	COX14	46701.1	83531	46670.4	103930
P40086	P40086	COX15_YEAST	COX15	89097.4	293485		335698
P47081	P47081	COX16_YEAST	COX16		277305		340463
P00410	P00410	COX2_YEAST	COX2	442647	830081	400467	1099240
Q04935	Q04935	COX20_YEAST	COX20		264559		214986
Q2V2P9	Q2V2P9	COX26_YEAST	COX26	2333540	488677	1561810	438179
P04037	P04037	COX4_YEAST	COX4	1577870	3408050	1361240	3841130
P00424	P00424	COX5A_YEAST	COX5A	1056210	1095130		1348980
P00425	P00425	COX5B_YEAST	COX5B	274052	433124	128450	480142
P00427	P00427	COX6_YEAST	COX6	892042	1831590	750606	1823230
P04039	P04039	COX8_YEAST	COX8	821275	1154000	427510	1063520
P07255	P07255	COX9_YEAST	COX9	408569	644400	273886	688079
P34237	P34237	CASP_YEAST	COY1	6353000	2568570	196194	415882
P07258	P07258	CARA_YEAST	CPA1
P03965	P03965	CARB_YEAST	CPA2			264308	411832
P53314	P53314	CPD1_YEAST	CPD1		69826.1	84726	64252
P14832	P14832	CYPH_YEAST	CPR1	8940510	7337450	10459500	7423500
P23285	P23285	CYPB_YEAST	CPR2	1437770	1050330		544085
P25719	P25719	CYPC_YEAST	CPR3	1314220	3876360	1272110	4005650
P25334	P25334	CYPR_YEAST	CPR4	383735	403233		341756
P35176	P35176	CYPD_YEAST	CPR5	2862350	7483660	1530910	7617510
P53691	P53691	PPID_YEAST	CPR6	584199	1010170	644927	816817
P47103	P47103	CYP7_YEAST	CPR7				121447
P53728	P53728	CYP8_YEAST	CPR8	2920710	1757320	273354
P27614	P27614	CBPS_YEAST	CPS1	4449030	3525820	4679610	3370430
P17898	P17898	CPT1_YEAST	CPT1	1748230	2523510	556310	3069350
P53301	P53301	CRH1_YEAST	CRH1	848368	739688	217577	659999
P30822	P30822	XPO1_YEAST	CRM1	274172	377568	368582	341308
Q06440	Q06440	CORO_YEAST	CRN1	3362070	2114610	2663570	1892280
P38845	P38845	CRP1_YEAST	CRP1	568686	691394	496623	583397
P53968	P53968	CRZ1_YEAST	CRZ1	91003.9	170552		128281
Q06538	Q06538	CSC1_YEAST	CSC1	912744	765066		467329
P33307	P33307	CSE1_YEAST	CSE1	107776	306217	107039	262753
P33308	P33308	MED9_YEAST	CSE2	180965	159261	120960	81579.2
Q12150	Q12150	CSF1_YEAST	CSF1
P35206	P35206	CSG2_YEAST	CSG2	583672	674366		375656
P38287	P38287	CSH1_YEAST	CSH1	315382	481824
Q08054	Q08054	CSI2_YEAST	CSI2		356354	117717	419677
P53859	P53859	CSL4_YEAST	CSL4	383466	283046	326253	305494
P25651	P25651	CSM1_YEAST	CSM1	177016	343310	412910	316933
P47130	P47130	CSN12_YEAST	CSN12	811006	661812	697758	508826
Q06705	Q06705	CSR1_YEAST	CSR1	1157630	1629670	768226	783586
P43600	P43600	CSS2_YEAST	CSS2		122833		152953
Q08300	Q08300	CSS3_YEAST	CSS3	152018	647340	64112.4	673241
P38226	P38226	CST26_YEAST	CST26	405382	725942	241898	640959
P40535	P40535	ACA2_YEAST	CST6	129152	210638	88374.6	139128
P49956	P49956	CTF18_YEAST	CTF18		423417	321834	216527
Q08923	Q08923	CTI6_YEAST	CTI6	165477	88200.7
P46963	P46963	CTK3_YEAST	CTK3	116810	167102	132281	132148
P25616	P25616	CTO1_YEAST	CTO1			224517	150528
P49573	P49573	CTR1_YEAST	CTR1	1897610	3588480	1392040	3977400
P89105	P89105	CTR9_YEAST	CTR9	899827	1421860	1010880	1445290
P29029	P29029	CHIT_YEAST	CTS1	1251080	776093	533298	365869
P06115	P06115	CATT_YEAST	CTT1	707514	587647	828923	440730
Q08977	Q08977	CUB1_YEAST	CUB1	407841	571640	573319	346730
P38428	P38428	CUE1_YEAST	CUE1	847865	1578090	490336	1689530
P53137	P53137	CUE3_YEAST	CUE3	824498	574424	674313	570089
Q08412	Q08412	CUE5_YEAST	CUE5	2455000	1927520	544309	292774
Q02554	Q02554	CUS1_YEAST	CUS1	215841	160364	210847	184467
Q03772	Q03772	CWC15_YEAST	CWC15	192888		255186	163239
Q12046	Q12046	CWC2_YEAST	CWC2	165661	164184	93629.9	112329
Q03375	Q03375	CWC21_YEAST	CWC21	1064180	162208	310987
P53333	P53333	CWC22_YEAST	CWC22				24657.1
P53854	P53854	CWC25_YEAST	CWC25
Q02770	Q02770	CWC27_YEAST	CWC27		132922	167071
P53008	P53008	CWH41_YEAST	CWH41	1546030	4421120	782522	4704860
P25618	P25618	CWH43_YEAST	CWH43	1168630	3643200	741788	3439760
P28319	P28319	CWP1_YEAST	CWP1	10065000	10065000	1375510	5931830
P00175	P00175	CYB2_YEAST	CYB2	247035	871497	307925	948514
P40312	P40312	CYB5_YEAST	CYB5	1400350	5852320	1043790	6296090
P06182	P06182	CCHL_YEAST	CYC3		94780.5		128368
P14922	P14922	CYC8_YEAST	CYC8	335704	280943	179195	282765
Q07533	Q07533	CYK3_YEAST	CYK3	145615	164519	221313	100813
P32898	P32898	PREP_YEAST	CYM1	1264720	2374270	665807	2392560
P08678	P08678	CYAA_YEAST	CYR1	98255.3		155004	82108.5
P31373	P31373	CYS3_YEAST	CYS3	931196	1364750	944810	1328510
P32582	P32582	CBS_YEAST	CYS4	989342	1189780	1258300	1058080
P07143	P07143	CY1_YEAST	CYT1	572126	1066180	483240	1052740
P54838	P54838	DAK1_YEAST	DAK1	8383640	6719750	6502540	6419200
P53267	P53267	DAM1_YEAST	DAM1		489658	325589	676415
Q12091	Q12091	DAP1_YEAST	DAP1	668839	685863	629442	611195
P18962	P18962	DAP2_YEAST	DAP2	1035850	1325000	243157	947521
P22204	P22204;P32328	DBF2_YEAST	DBF2	534532	408666	654345	465769
P24784	P24784	DBP1_YEAST	DBP1	244328	180375	178111	119059
Q12389	Q12389	DBP10_YEAST	DBP10	6704580	4174020	5845130	3756500
P24783	P24783	DBP2_YEAST	DBP2	1643200	1025060	1674520	1258570
P20447	P20447	DBP3_YEAST	DBP3	3197480	2107820	3406850	1898210
P20449	P20449	DBP5_YEAST	DBP5	1445870	1124730	1597820	1183740
P53734	P53734	DBP6_YEAST	DBP6	3634600	2041250	2763690	1450940
P36120	P36120	DBP7_YEAST	DBP7	1304150	688401	837825	504457
P38719	P38719	DBP8_YEAST	DBP8	1191710	825204	949130	677903
Q06218	Q06218	DBP9_YEAST	DBP9	2610180	1386020	1914320	1059670
P06773	P06773	DCTD_YEAST	DCD1		211055	158223	144929
Q06409	Q06409	DCK1_YEAST	DCK1	890349	371329	726559	332463
Q12517	Q12517	DCP1_YEAST	DCP1	882776	601468	757875	392175
P53550	P53550	DCP2_YEAST	DCP2	982784	797540	1054030	588100
Q05924	Q05924	DCR2_YEAST	DCR2	2878730	1952410		137201
Q06151	Q06151	DCPS_YEAST	DCS1	287885	199438	358925	180353
Q12123	Q12123	DCS2_YEAST	DCS2	357028	254534	466017	213590
P36091	P36091	DCW1_YEAST	DCW1	998851	2692460	518337	2815440
P40087	P40087	DDI1_YEAST	DDI1		107309		103161
Q99321	Q99321	DDP1_YEAST	DDP1	334199	247260	371885	242008
P18899	P18899	DDR48_YEAST	DDR48	733484	517941	1041590	432388
P06634	P06634	DED1_YEAST	DED1	22747100	18899600	20317200	13277600
P38707	P38707	SYNC_YEAST	DED81	282485	470657	962376	910336
P35732	P35732	DEF1_YEAST	DEF1	2068960	2431790	2226340	2470000
P31385	P31385	DEP1_YEAST	DEP1	55802.8	67199.6	41863.9	74132.3
Q99288	Q99288	DET1_YEAST	DET1	564344	473420	693732	542953
P40526	P40526	DFG10_YEAST	DFG10	46225	157164	93176.4	45055.8
Q05031	Q05031	DFG5_YEAST	DFG5	261276	710081	131225	682311
Q12743	Q12743	DFM1_YEAST	DFM1	173784	388060		447332
Q08650	Q08650	DGAT2_YEAST	DGA1		371340	108070	374379
Q12382	Q12382	DGK1_YEAST	DGK1	534361	429331		423777
P39517	P39517	DHH1_YEAST	DHH1	9825560	7909820	9016640	5562710
P36009	P36009	DHR2_YEAST	DHR2	275321	212014	244792	212276
P52290	P52290	PPAD_YEAST	DIA3		192630		143523
P69771	P69771	DID2_YEAST	DID2	421010	567516	361022	450084
P36108	P36108	DID4_YEAST	DID4		80740.7		116142
P50076	P50076	ALG10_YEAST	DIE2		539997	240230	468389
Q03063	Q03063	DIG1_YEAST	DIG1	987895	297846	652190	335725
Q12220	Q12220	UTP12_YEAST	DIP2	989699	604780	781414	483677
P53388	P53388	DIP5_YEAST	DIP5	693493	792909	420142	451340
Q08162	Q08162	RRP44_YEAST	DIS3	711811	474068	484880	341745
P40564	P40564	DJP1_YEAST	DJP1	1166310	1376240	1005290	1001250
P32891	P32891	DLD1_YEAST	DLD1	732013	1966030	595052	2173500
P46681	P46681	DLD2_YEAST	DLD2	627474	1433410	407952	1547170
P39976	P39976	DLD3_YEAST	DLD3	349544	436658	570993	414733
P38823	P38823	DMA1_YEAST	DMA1		250085		223455
P32660	P32660	ATC5_YEAST	DNF1	1313250	1404690	192230	666199
Q12675	Q12675	ATC4_YEAST	DNF2	1781320	1786260	281046	786019
Q12674	Q12674	ATC8_YEAST	DNF3	1127180	712490		264602
P54861	P54861	DNM1_YEAST	DNM1	152930	195548	123515	178361
P36037	P36037	DOA1_YEAST	DOA1	101805	108713	40934.2	77705.8
P38773;P38774	P38773;P38774	DOG1_YEAST;DOG2_YEAST	DOG1;DOG2	128304	128989	253980	206561
P33309	P33309	DOM34_YEAST	DOM34		199140	367689	220628
Q03921	Q03921	DOP1_YEAST	DOP1	2349690	1030890	1178300	947626
P54858	P54858	DOS2_YEAST	DOS2	7102210	10845800	229887	125620
P40553	P40553	DOT5_YEAST	DOT5	923239	837517	998627	806825
P40059	P40059	DOT6_YEAST	DOT6	504085	428011	503693	371368
P24482	P24482	DPB2_YEAST	DPB2	699699	744964	569785	469208
P27344	P27344	DPB3_YEAST	DPB3	91802	155946		109241
Q04603	Q04603	DPB4_YEAST	DPB4	1030160	1239230	1043950	876232
P32461	P32461	DPH2_YEAST	DPH2	836053	219147	424131	226575
P32469	P32469	DPH5_YEAST	DPH5		1821780	1111640	1758930
Q05567	Q05567	SGPL_YEAST	DPL1	1073230	2967710	949399	3421290
P14020	P14020	DPM1_YEAST	DPM1	11286300	21535700	8325470	25248800
Q05521	Q05521	DPP1_YEAST	DPP1	918037	672387		255341
P04802	P04802	SYDC_YEAST	DPS1	532357	698890	473283	653252
P36152	P36152	DRE2_YEAST	DRE2	222101	210958	284501	234961
P53255	P53255	DRN1_YEAST	DRN1	1251010	1922160	2495060	443869
P32892	P32892	DRS1_YEAST	DRS1	2208460	1398790	1865420	1253880
P39524	P39524	ATC3_YEAST	DRS2	1081700	1217270		533130
Q08232	Q08232	DSC2_YEAST	DSC2	3154330	1845750		710532
Q12015	Q12015	DSC3_YEAST	DSC3	3586650	1548190
P48510	P48510	DSK2_YEAST	DSK2	454763	510633	473652	439164
P53847	P53847	DSL1_YEAST	DSL1	452746	975386	242239	1080250
P07273	P07273	TFS2_YEAST	DST1	258945	355678	338641	378793
Q07648	Q07648	DTD_YEAST	DTD1	1387930	1233530	1341250	962858
Q99247	Q99247	DUF1_YEAST	DUF1	522541	274362	491798	243657
P43616	P43616	DUG1_YEAST	DUG1	911099	1555930	959876	1673240
P39009	P39009	DUN1_YEAST	DUN1		142042	282041	323431
Q06053	Q06053	DUS3_YEAST	DUS3	257195	247039	53286	169732
P36022	P36022	DYHC_YEAST	DYN1			115772	65273.9
Q02647	Q02647	DYL1_YEAST	DYN2	232998	881557	163901	1012960
P38791	P38791	DHYS_YEAST	DYS1	652864	804477	637072	766110
Q06337	Q06337	EAF1_YEAST	EAF1	311346	348874	388965	385486
Q12432	Q12432	EAF3_YEAST	EAF3	299132	360682	236928	172279
P47128	P47128	EAF6_YEAST	EAF6	22310.8
P36041	P36041	EAP1_YEAST	EAP1	760175	614525	605450	400662
Q03212	Q03212	EAR1_YEAST	EAR1	612372	356495	935073	249311
P36049	P36049	EBP2_YEAST	EBP2	3238970	2406670	2874720	2344900
Q03466	Q03466	EBS1_YEAST	EBS1	405947	372077	282886	343590
P38836	P38836	ECM14_YEAST	ECM14	2550300	2025820	2003490	1690980
Q04217	Q04217	DHR1_YEAST	ECM16	1336130	995573	951167	846671
Q06011	Q06011	ECM19_YEAST	ECM19	391110	876154	312595	943026
P38167	P38167	ECM21_YEAST	ECM21	277652	250753	317165	256698
P32525	P32525	ECM25_YEAST	ECM25	422155	433077	212395	139971
P38737	P38737	ECM29_YEAST	ECM29		164819		235851
Q99252	Q99252	ECM3_YEAST	ECM3	77986.7	139969		130957
Q06673	Q06673	ECM30_YEAST	ECM30	407463	195266
P32644	P32644	ECM32_YEAST	ECM32	463163	559734	419534	465501
P38248	P38248	ECM33_YEAST	ECM33	2435320	3135120	1222740	3264520
Q05902	Q05902	ECM38_YEAST	ECM38		71708.9		45479.8
Q06200	Q06200	ECM7_YEAST	ECM7
P39998	P39998	EDC3_YEAST	EDC3	1302380	888522	1094150	629424
P34216	P34216	EDE1_YEAST	EDE1	1320470	1055320	1170000	837730
P32471	P32471	EF1B_YEAST	EFB1	4880650	6928890	3700140	7745010
Q3E705	Q3E705	EFG1P_YEAST	EFG1	3601510	1727230	2200850	1495240
P38732	P38732	EFM1_YEAST	EFM1	292201	221400	274766	325709
P40516	P40516	EFM4_YEAST	EFM4	168628	178660	278066	213654
P53200	P53200	EFM5_YEAST	EFM5	298712	189900	325182	262533
Q03653	Q03653	EFR3_YEAST	EFR3	187862	229158	134404	221658
P32324	P32324	EF2_YEAST	EFT1	14566100	17422000	24136100	18256700
Q02642	Q02642	NACB1_YEAST	EGD1	2868090	2792520	3455140	2695360
P38879	P38879	NACA_YEAST	EGD2	6161510	5377210	7686930	5626850
P40566	P40566	EGH1_YEAST	EGH1	202708	350102	1086900	1120440
Q3E830	Q3E830	EGO2_YEAST	EGO2	358664	398175		254165
P28817	P28817	HIBCH_YEAST	EHD3		156823		267426
P38295	P38295	MCFS2_YEAST	EHT1	1960140	3580780	798584	2963070
Q05050	Q05050	EIS1_YEAST	EIS1	1311370	1237780	1869690	1243680
P36053	P36053	ELF1_YEAST	ELF1		579175	1155890	1067610
P39540	P39540	ELO1_YEAST	ELO1	838247	2347610	611222	2375870
P25358	P25358	ELO2_YEAST	ELO2	2028920	4113000	1472620	4470170
P40319	P40319	ELO3_YEAST	ELO3	2443700	6372250	1782560	6696990
P42935	P42935	ELP2_YEAST	ELP2	340783	226647	399995	278155
Q02908	Q02908	ELP3_YEAST	ELP3	623319	263582	626854	369554
Q02884	Q02884	ELP4_YEAST	ELP4	251359	219310	275281	152898
P25574	P25574	EMC1_YEAST	EMC1	1401650	4373580	1139980	5129060
Q12025	Q12025	EMC10_YEAST	EMC10	314538	1111760	260777	977392
P47133	P47133	EMC2_YEAST	EMC2	918000	2499390	604770	2900120
P36039	P36039	EMC3_YEAST	EMC3	167164	379895		409669
P53073	P53073	EMC4_YEAST	EMC4	1761440	5096350	1612060	6181780
P40540	P40540	EMC5_YEAST	EMC5	837547	2060170	609179	2257020
Q06287	Q06287	NEP1_YEAST	EMG1	3624140	2613490	2811780	2287130
Q04409	Q04409	EMI2_YEAST	EMI2	1776310	1255160	1632350	1046920
P32803	P32803	EMP24_YEAST	EMP24	4782110	6155630	1235700	6297300
Q12396	Q12396	EMP46_YEAST	EMP46	1120290	364159		212935
P43555	P43555	EMP47_YEAST	EMP47	17752400	4463250	442304	1806610
P32802	P32802	TMN1_YEAST	EMP70	43286200	25860000	545641	993576
P42842	P42842	EMW1_YEAST	EMW1	305677	250307	366867	250490
P13587	P13587;Q01896;Q12691	ATN1_YEAST	ENA1	3785120	3135550	641022	2102330
Q01896;Q12691	Q01896;Q12691	ATN2_YEAST;ATN5_YEAST	ENA2;ENA5	541315	797613	244622	644519
Q08299	Q08299	ENB1_YEAST	ENB1	145771	366496	137689	371331
P39013	P39013	END3_YEAST	END3	474324	391189	480550	322141
P00924	P00924	ENO1_YEAST	ENO1	1626590	2035690	1782980	1867420
P00925	P00925	ENO2_YEAST	ENO2	18739900	22184500	21096900	22899900
P38333	P38333	ENP1_YEAST	ENP1	880829	824671	772978	801682
P48234	P48234	NOL10_YEAST	ENP2	701144	617959	488229	555353
Q12518	Q12518	ENT1_YEAST	ENT1	1630430	1103620	1594940	1058730
Q05785	Q05785	ENT2_YEAST	ENT2	898745	922132	702391	874529
P47160	P47160	ENT3_YEAST	ENT3	1160660	1441610	1267650	957255
Q07872	Q07872	ENT4_YEAST	ENT4	1194820	1290010	1454990	1098140
Q03769	Q03769	ENT5_YEAST	ENT5	456257	516269	465581	418266
Q99382	Q99382	ENV10_YEAST	ENV10	76967.6	306116		502554
P53246	P53246	ENV11_YEAST	ENV11		208032		194631
Q12003	Q12003	ENV7_YEAST	ENV7	421160	179056
Q08651	Q08651	ENV9_YEAST	ENV9	504127	1427250		1705200
P53938	P53938	EOS1_YEAST	EOS1		527209		635436
P43572	P43572	EPL1_YEAST	EPL1	189325	167213
P40557	P40557	EPS1_YEAST	EPS1	15558200	5256420	191297	578862
P22140	P22140	EPT1_YEAST	EPT1	2084840	1558980	96945.9	666892
Q04660	Q04660	ERB1_YEAST	ERB1	3750720	2442860	2923440	2157120
P16151	P16151	ERD1_YEAST	ERD1	361088
P32476	P32476	ERG1_YEAST	ERG1	2296720	6034650	1533050	6746920
P41338	P41338	ERG10_YEAST	ERG10	1492100	1975610	1126840	2262560
P10614	P10614	CP51_YEAST	ERG11	4747620	7878750	2407160	9062200
P54839	P54839	ERG13_YEAST	ERG13	1391210	1357230	1577980	1511990
P32352	P32352	ERG2_YEAST	ERG2	3180800	17635300	2305140	19000200
P08524	P08524	ERG20_YEAST	ERG20	1294350	1224850	1757870	1336450
P32462	P32462	ERG24_YEAST	ERG24	266100	1168770	284687	1109360
P53045	P53045	ERG25_YEAST	ERG25	1323150	1334090	349141	1357530
P53199	P53199	ERG26_YEAST	ERG26	1069620	4408320	685093	4691860
Q12452	Q12452	ERG27_YEAST	ERG27	1672110	6646040	1162920	7033750
P40030	P40030	ERG28_YEAST	ERG28	122159	699020	72234.8	991822
P40207	P40207	ERG29_YEAST	ERG29	691429	2266730	461424	2605010
P32353	P32353	ERG3_YEAST	ERG3	1092630	6028520	733091	7291540
P25340	P25340	ERG4_YEAST	ERG4	2368300	8196440	2260420	9702980
P54781	P54781	ERG5_YEAST	ERG5	512193	1832820	422141	2309080
P25087	P25087	ERG6_YEAST	ERG6	6014860	18497400	3933170	20053400
P38604	P38604	ERG7_YEAST	ERG7		635094	92624.1	634316
P29704	P29704	ERG9_YEAST	ERG9	5197580	21390800	4189650	23386900
P43613	P43613	ERJ5_YEAST	ERJ5	931668	1764820	736365	1957540
Q03103	Q03103	ERO1_YEAST	ERO1	1453210	6413840	1190830	7089350
Q05359	Q05359	ERP1_YEAST	ERP1	4618720	5655050	1189090	5586550
P39704	P39704	ERP2_YEAST	ERP2	1034160	1019360	165706	987221
Q12403	Q12403	ERP3_YEAST	ERP3	418750	635543	325308	580118
Q12450	Q12450	ERP4_YEAST	ERP4	780603	1179690	318181	1318960
P38819	P38819	ERP5_YEAST	ERP5	563042	837698		775465
P53198	P53198	ERP6_YEAST	ERP6	335435	383663		439506
P27882	P27882	ERV1_YEAST	ERV1	356261	507079	374637	535042
P53173	P53173	ERV14_YEAST	ERV14	41393300	32020000	7828480	25268300
P38312	P38312	ERV15_YEAST	ERV15	212031	290834		454401
Q12284	Q12284	ERV2_YEAST	ERV2	10893600	4186200	220092	510509
P54837	P54837	TMEDA_YEAST	ERV25	8100410	10036400	1561370	8632030
P53337	P53337	ERV29_YEAST	ERV29	1803860	1357960	461541	1255890
Q04651	Q04651	ERV41_YEAST	ERV41	2284150	1784970	331477	1468040
P39727	P39727	ERV46_YEAST	ERV46	1675630	1290180	272995	1154640
P53918	P53918	ESBP6_YEAST	ESBP6	319005	402465	313345	215766
Q03661	Q03661	ESC1_YEAST	ESC1	144030	552779	186407	617433
Q08119	Q08119	ESC8_YEAST	ESC8		126669
Q06344	Q06344	ESF1_YEAST	ESF1	1641820	1372860	1957920	1585200
P53743	P53743	ESF2_YEAST	ESF2	1573010	996778	923364	761280
P22696	P22696	ESS1_YEAST	ESS1	356230	691702	360140	630265
P38071	P38071	ETR1_YEAST	ETR1	295187	690483	165198	705123
Q08421	Q08421	ETT1_YEAST	ETT1	477573	425599	679768	347077
P32474	P32474	EUG1_YEAST	EUG1	1602640	7071570	1046690	6211210
P23776	P23776	EXG1_YEAST	EXG1	1446010	1139980	265222	738393
P52911	P52911	EXG2_YEAST	EXG2	349189	617428	126182	607461
P19658	P19658	EXO70_YEAST	EXO70	326856	292301	573687	373627
P38261	P38261	EXO84_YEAST	EXO84	281452	210831	540660	341177
Q07541	Q07541	EXP1_YEAST	EXP1	559364	1139740	433648	1173310
P30624	P30624	LCF1_YEAST	FAA1	17535000	19732300	4142510	6102480
P39002	P39002	LCF3_YEAST	FAA3	2784850	3147790	3046480	3198760
P47912	P47912	LCF4_YEAST	FAA4	5896770	8810850	1595830	2804580
P38913	P38913	FAD1_YEAST	FAD1	124879	402812		533889
Q12099	Q12099	FAL1_YEAST	FAL1	426856	234057	414667	171441
P53971	P53971	FAP1_YEAST	FAP1	280067	239064	254168	158898
Q12055	Q12055	KAD6_YEAST	FAP7	48741.3	262409	201509	239950
Q06001	Q06001	FAR10_YEAST	FAR10		509675	191582	485611
P53917	P53917	FAR11_YEAST	FAR11		381064		376719
P46671	P46671	FAR3_YEAST	FAR3		289037	122095	280268
P43592	P43592	FAR7_YEAST	FAR7		134280		166569
Q05040	Q05040	FAR8_YEAST	FAR8	458816	1077350	371044	1198380
P07149	P07149	FAS1_YEAST	FAS1	997667	1645630	977389	1514950
P19097	P19097	FAS2_YEAST	FAS2	888463	1883800	835068	1682490
P38225	P38225	FAT1_YEAST	FAT1	219333	456613	153414	391137
P14540	P14540	ALF_YEAST	FBA1	5826000	7118810	6265210	7233840
P32604	P32604	F26_YEAST	FBP26	110864	63733.8
Q05498	Q05498	FCF1_YEAST	FCF1	231412	154267	157275	181735
Q12035	Q12035	FCF2_YEAST	FCF2	373347	303593	264067	331550
Q12178	Q12178	FCY1_YEAST	FCY1	219224	238466	256160	283719
P17064	P17064	FCY2_YEAST	FCY2	536142	725284	126496	305663
P25621	P25621	FEN2_YEAST	FEN2
P38260	P38260	FES1_YEAST	FES1	265457	411992	317000	316643
P38993	P38993	FET3_YEAST	FET3	6384820	22325300	4291050	22758500
P40988	P40988	FET4_YEAST	FET4	633189	1218070	162662	696997
P43561	P43561	FET5_YEAST	FET5	1314750	4110120	492769	2145130
P45976	P45976	FIP1_YEAST	FIP1	891976	685128	951511	555319
P40515	P40515	FIS1_YEAST	FIS1	313239	900913	369133	760333
Q08906	Q08906	FIT2_YEAST	FIT2		33334.5
P40466	P40466	FKH1_YEAST	FKH1	288947	412780	318485	410434
P38631	P38631	FKS1_YEAST	FKS1	23870500	22788800	2574110	6371280
Q04952	Q04952	FKS3_YEAST	FKS3	582143	631593		187785
Q08967	Q08967	FLC1_YEAST	FLC1	278450	202895	239744	180314
P39719	P39719	FLC2_YEAST	FLC2	617542	1027880	282934	618756
P53121	P53121	FLC3_YEAST	FLC3	234925	161558	292737	159229
Q03778	Q03778	RIFK_YEAST	FMN1	103175	1064760	255000	1177580
P40098	P40098	FMP10_YEAST	FMP10	66990.5	120416	51374.6	115346
Q12497	Q12497	FMP16_YEAST	FMP16	761747	2010280	568719	1896780
Q06179	Q06179	FMP27_YEAST	FMP27	351656	554503	212204	583836
P53889	P53889	FMP41_YEAST	FMP41	231122	543830	178806	589320
Q04991	Q04991	FMP42_YEAST	FMP42	181052	964678	73491.9	296279
Q07651	Q07651	FMP45_YEAST	FMP45	2815070	1700670	1096820	1489010
P53233	P53233	FMP48_YEAST	FMP48	862088	716942	1540340	941063
P40008	P40008	FMP52_YEAST	FMP52	1984080	2955600	466281	1060230
O13329	O13329	FOB1_YEAST	FOB1	351535	319065	295144	131946
P53848	P53848	FOL1_YEAST	FOL1	265603	225054	248348	230327
P51601	P51601	GCH1_YEAST	FOL2	1064440	556848	1235990	580616
P20081	P20081	FKBP_YEAST	FPR1	24464700	22170000	32019100	16815400
P32472	P32472	FKBP2_YEAST	FPR2	4999220	11273000	2918850	11299400
P38911	P38911	FKBP3_YEAST	FPR3	2394900	2830210	2819950	3454000
Q06205	P38911;Q06205	FKBP4_YEAST	FPR4	3738930	3648160	3997760	4131030
P23900	P23900	FPS1_YEAST	FPS1	519955	706014	483082	753501
Q07825	Q07825	FRA1_YEAST	FRA1	759260	1398870	558569	820545
P32614	P32614	FRDS_YEAST	FRD1	307441	303592	342496	378715
P32791	P32791	FRE1_YEAST	FRE1	2586020	6000960	1947700	5324880
Q08908	Q08908	FRE5_YEAST	FRE5	235684	515824
Q12473	Q12473	FRE6_YEAST	FRE6		208466
Q12333	Q12333	FRE7_YEAST	FRE7	640876	578624	224759	377734
Q12209	Q12209	FRE8_YEAST	FRE8		143458		133518
Q06389	Q06389	NCS1_YEAST	FRQ1	157968	456009	439390	379185
P15624	P15624	SYFB_YEAST	FRS1	673194	867446	866253	791890
P15625	P15625	SYFA_YEAST	FRS2	143826	296964		346610
Q12029	Q12029	FSF1_YEAST	FSF1	568843	991998	497065	1105310
P38777	P38777	FSH1_YEAST	FSH1	328228	229583	56627.1	207440
Q05015	Q05015	FSH2_YEAST	FSH2	28911.1	51525	83229.8	58425.2
Q99369	Q99369	FSH3_YEAST	FSH3	306332	274652	447714	229628
P38310	P38310	FTH1_YEAST	FTH1	407980	822678	64549.5	284420
P40088	P40088	FTR1_YEAST	FTR1	690795	1084190	360413	952716
P25659	P25659	FUB1_YEAST	FUB1			122801	119646
P38196	P38196	FUI1_YEAST	FUI1		130447	90479.9	83775.6
P08417	P08417	FUMH_YEAST	FUM1	1801600	3850570	1848080	4042460
P39730	P39730	IF2P_YEAST	FUN12	769565	765820	1260510	909264
P31381	P31381	FUN26_YEAST	FUN26	1230710	1059500		160740
P31380	P31380	FUN30_YEAST	FUN30	387862	1064390	341269	1100420
P18562	P18562	UPP_YEAST	FUR1	931975	1003710	1126100	934371
P05316	P05316	FUR4_YEAST	FUR4
P40492	P40492	FYV10_YEAST	FYV10	170427		305742
P38783	P38783	FYV4_YEAST	FYV4	266179	359872		348277
P46949	P46949	FYV8_YEAST	FYV8	164505		179704	84242.8
P32805	P32805	FZF1_YEAST	FZF1		493065		510112
P39012	P39012	GAA1_YEAST	GAA1	623331	1293100	374479	1561500
P41733	P41733	CDC91_YEAST	GAB1	437297	1316350	275760	1208630
Q04792	Q04792	DCE_YEAST	GAD1	338767	277265	282531	116276
Q04739	Q04739	GAL83_YEAST	GAL83	1946740	1129910	2086380	1213950
P19145	P19145	GAP1_YEAST	GAP1	383708	355489		80639.1
P28007	P28007	GAR1_YEAST	GAR1	17360700	8559030	23302300	10243700
P22146	P22146	GAS1_YEAST	GAS1	4391280	6961010	1713310	6550710
Q03655	Q03655	GAS3_YEAST	GAS3	757590	977891	383736	935857
Q08193	Q08193	GAS5_YEAST	GAS5	1079130	1643610	668801	1463720
P25555	P25555	GBP2_YEAST	GBP2	1553130	1336480	1330900	1049350
P09032	P09032	EI2BG_YEAST	GCD1	385904	227186	512933	223696
P41814	P41814	TRM6_YEAST	GCD10	916881	442910	690980	358630
P32481	P32481	IF2G_YEAST	GCD11	1016410	819578	1263230	889047
P46959	P46959	TRM61_YEAST	GCD14	1073770	565356	765586	351597
P12754	P12754	EI2BD_YEAST	GCD2	426500	296523	598713	324576
P32501	P32501	EI2BE_YEAST	GCD6	931251	546694	1454050	623025
P32502	P32502	EI2BB_YEAST	GCD7	2159640	1082180	2468360	1053700
P33892	P33892	GCN1_YEAST	GCN1	11869400	14040600	17804100	8874380
P15442	P15442	GCN2_YEAST	GCN2			225959	119456
P43535	P43535	GCN20_YEAST	GCN20	994597	1015690	1094250	803232
P14741	P14741	EI2BA_YEAST	GCN3	182991	164916	401210	186827
P03069	P03069	GCN4_YEAST	GCN4		3880660	9338870	4167970
Q03330	Q03330	GCN5_YEAST	GCN5	195434	393038	175099	377648
Q01722	Q01722	GCR2_YEAST	GCR2	576241	559011	157737	267127
P35197	P35197	GCS1_YEAST	GCS1	5423970	4310700	9979610	5465060
P48015	P48015	GCST_YEAST	GCV1	236102	1543110	385917	1618490
P49095	P49095	GCSP_YEAST	GCV2	175227	678472	199196	720109
P39726	P39726	GCSH_YEAST	GCV3	911885	2291170	548628	2941400
P14065	P14065	GCY1_YEAST	GCY1	162514	546485	296754	491241
P32621	P32621	GDA1_YEAST	GDA1	49111500	18081700	825983	1627310
Q02979	Q02979	GDE1_YEAST	GDE1	554890	377998	571171	287184
P07262	P07262	DHE4_YEAST	GDH1	1186120	1604290	1140390	1738230
P39958	P39958	GDI1_YEAST	GDI1	541552	689452	599230	411028
P38301	P38301	GDT1_YEAST	GDT1	3977960	1506920		232375
P39993	P39993	GEA2_YEAST	GEA2	623103	406134	167814	387333
P37020	P37020	GEF1_YEAST	GEF1	7239190	4560690	342817	234135
P53192	P53192	GET1_YEAST	GET1	753295	1742480	662369	1532150
P40056	P40056	GET2_YEAST	GET2	1325550	3580610	1216180	3915570
Q12154	Q12154	GET3_YEAST	GET3	1188610	2231210	997240	2517550
Q12125	Q12125	GET4_YEAST	GET4	1170180	1044870	1642910	929132
P14742	P14742	GFA1_YEAST	GFA1	404962	376232	550201	354092
Q04839	Q04839	GFD1_YEAST	GFD1		262934	216052	259155
Q06336	Q06336	GGA1_YEAST	GGA1	266235	305038	266832	194130
P38817	P38817	GGA2_YEAST	GGA2	4067960	2221630	1266210	1072760
P38988	P38988	GGC1_YEAST	GGC1	344952	1252900	460130	1105070
P25569	P25569	GID7_YEAST	GID7	164464		183272	28241.9
P40208	P40208	GID8_YEAST	GID8	340263	129657	346590	187805
P53900	P53900	PFD4_YEAST	GIM3	630922	586451	791545	539330
P40005	P40005	PFD2_YEAST	GIM4		340363	373678	238904
Q04493	Q04493	PFD5_YEAST	GIM5		178639	164363	122069
Q12263	Q12263	GIN4_YEAST	GIN4	461598	411188	430829	287975
Q03016	Q03016;Q12276	GIP3_YEAST	GIP3	957343	662343	755784	594315
Q03768	Q03768	GIR2_YEAST	GIR2	294961	335968	381535	308875
Q03833	Q03833	GIS1_YEAST	GIS1		85512.3	21181.8	63095
P53849	P53849	GIS2_YEAST	GIS2	2071920	2365690	1702230	2068650
P32775	P32775	GLGB_YEAST	GLC3	199069	175234	272926	205489
P32598	P32598	PP12_YEAST	GLC7	3801850	3175850	3862440	2800900
P41818	P41818	GLC8_YEAST	GLC8	861253	597420	690563	592628
Q06104	Q06104	GLD1_YEAST	GLD1	2421750	1129510
Q12315	Q12315	GLE1_YEAST	GLE1	89627.6	213770	184879	158754
P40066	P40066	GLE2_YEAST	GLE2	650840	580681	533847	589086
P17709	P17709	HXKG_YEAST	GLK1	3079050	2792670	3934720	2583370
P32288	P32288	GLNA_YEAST	GLN1	623590	877340	509268	982167
P13188	P13188	SYQ_YEAST	GLN4		565386	327665	557003
P50107	P50107	LGUL_YEAST	GLO1	244916	439878	372286	403261
Q05584	Q05584	GLO2_YEAST	GLO2	98950.9	66289.9	71504.7
P38682	P38682	GLO3_YEAST	GLO3	1733160	1344560	2141940	1090610
P41921	P41921	GSHR_YEAST	GLR1	2222420	3519330	2123200	3081510
Q12680	Q12680	GLT1_YEAST	GLT1	9881180	7676890	8557070	8335090
P37303	P37303	GLY1_YEAST	GLY1	707132	698668	746775	584061
Q04399	Q04399	GMC1_YEAST	GMC1	364391	838903
P36125	P36125	GMH1_YEAST	GMH1	1490920	908686
P38720	P38720	6PGD1_YEAST	GND1	3884150	4846600	3616980	5135940
P53319	P53319	6PGD2_YEAST	GND2	386486	508424	322533	409300
P48813	P48813	GNP1_YEAST	GNP1	2909300	2545340	416435	817482
Q12096	Q12096	GNT1_YEAST	GNT1	6208240	3629910		85265.6
P46984	P46984	GON7_YEAST	GON7		121281	75712.9
P53839	P53839	GOR1_YEAST	GOR1	528629	458616	771942	284613
P38736	P38736	GOSR1_YEAST	GOS1	11499600	4623550	91515.4	174960
P08539	P08539	GPA1_YEAST	GPA1	860922	889515	454295	621368
Q08886	Q08886	GPB1_YEAST	GPB1	496010	264953	366563	196684
P39717	P39717	GPB2_YEAST	GPB2	364174	109722	210912	86306.4
P48236	P48236	GPC1_YEAST	GPC1	125411	414182		471266
Q00055	Q00055	GPD1_YEAST	GPD1	2212660	3332700	2180860	3337190
P41911	P41911	GPD2_YEAST	GPD2	692730	433526	669483	388032
P06738	P06738	PHSG_YEAST	GPH1	1087070	870436	1337110	836463
P30777	P30777	GPI10_YEAST	GPI10		186256		285237
Q06636	Q06636	GPI11_YEAST	GPI11	246651	414454	64468.3	510992
P23797	P23797	GPI12_YEAST	GPI12	320636	684563	284940	696941
Q07830	Q07830	GPI13_YEAST	GPI13	367552	765644	187046	884711
P47088	P47088	GPI14_YEAST	GPI14	83476.6	215616	71495.2	215146
P38875	P38875	GPI16_YEAST	GPI16	1318840	3027070	810190	2897900
Q04080	Q04080	GPI17_YEAST	GPI17	1266520	3727970	970591	4917940
P46961	P46961	GPI2_YEAST	GPI2		149718		168058
P49018	P49018	GPI8_YEAST	GPI8	424956	1237160	304849	1208760
P00950	P00950	PMG1_YEAST	GPM1	15983300	16327800	23705600	17260700
Q06543	Q06543	GPN3_YEAST	GPN3			308435
P41277	P41277	GPP1_YEAST	GPP1	5702340	4400870	7448510	4327250
P40106	P40106	GPP2_YEAST	GPP2	1596590	1484920	2329610	1384020
P36148	P36148	GPT2_YEAST	GPT2	745407	1561210	530327	1653150
P38143	P38143;P40581	GPX2_YEAST	GPX2	2686120	2758930	1991100	2184690
Q07845	Q07845	GRC3_YEAST	GRC3	179386	213238	281167	150012
Q08969	Q08969	GRE1_YEAST	GRE1	478145	165356	507999	319482
Q12068	Q12068	GRE2_YEAST	GRE2	404536	427942	556105	402116
P38715	P38715	GRE3_YEAST	GRE3	363582	483350	440256	557110
P38088	P38088	SYG_YEAST	GRS1	804551	1392670	788156	1294600
P25373	P25373	GLRX1_YEAST	GRX1	755596	768302	842026	575652
P17695	P17695	GLRX2_YEAST	GRX2	1227930	2175060	1082760	2063000
Q03835	Q03835	GLRX3_YEAST	GRX3	120361	164624	125209	146759
Q02784	Q02784	GLRX5_YEAST	GRX5	653044	1983230	584395	1827950
Q12438	Q12438	GLRX6_YEAST	GRX6	3047690	1537480		302387
P38068	P38068	GLRX7_YEAST	GRX7	16007800	8659440		213666
Q05926	Q05926	GLRX8_YEAST	GRX8	86480.9	180075	206919	166349
P40989	P40989	FKS2_YEAST	GSC2	603352	1067630	7902280	542484
Q04697	Q04697	GSF2_YEAST	GSF2	2214560	7009450	1827080	9208290
P32477	P32477	GSH1_YEAST	GSH1	1033580	785491	1198400	579191
Q08220	Q08220	GSHB_YEAST	GSH2		167261	187301	225887
P32835;P32836	P32835;P32836	GSP1_YEAST;GSP2_YEAST	GSP1;GSP2	4346390	5074500	6420020	4617800
P23337	P23337	GYS1_YEAST	GSY1	460972	427052	379757	353485
P27472	P27472	GYS2_YEAST	GSY2	994119	1068030	824091	898261
Q04924	Q04924	GLU2B_YEAST	GTB1	483150	1618990	275475	1797330
P53290	P53290	GTR2_YEAST	GTR2		192178	261189	233920
P40956	P40956	GTS1_YEAST	GTS1	219912	166219	210366	214154
P40582	P40582	GST1_YEAST	GTT1	4788150	8283110	837708	2108540
P39996	P39996	GTT3_YEAST	GTT3	1544650	6072490	927698	6719480
P38625	P38625	GUAA_YEAST	GUA1	2844890	2725790	3564560	2863040
P15454	P15454	KGUA_YEAST	GUK1	13744700	12584600	20637100	10371300
P53154	P53154	GUP1_YEAST	GUP1	2344200	3263540	1958510	3559600
P46655	P46655	SYEC_YEAST	GUS1	4978250	7734860	4488760	7125260
P32191	P32191	GPDM_YEAST	GUT2	570237	1381060	631708	1263490
P40531	P40531	GVP36_YEAST	GVP36	17825200	45133900	6996080	4898570
P47026	P47026	GWT1_YEAST	GWT1		344820		304300
Q04322	Q04322	GYL1_YEAST	GYL1			100639	83125.7
Q08484	Q08484	GYP1_YEAST	GYP1	246329	222900	309048	142455
Q12344	Q12344	GYP5_YEAST	GYP5	286871	367418	313475	272099
P32806	P32806	GYP6_YEAST	GYP6	175602	197010
P48365	P48365	GYP7_YEAST	GYP7	63490	150277	115390	63626.8
P43570	P43570	GYP8_YEAST	GYP8		275008		324427
Q12753	Q12753	HAA1_YEAST	HAA1		217086	87533.1	229311
P38970	P38970	HAL5_YEAST	HAL5	351502	261274	290329	235868
Q12180	Q12180	HAL9_YEAST	HAL9		362552	238173	291480
P47119	P47119	ITPA_YEAST	HAM1	100710	196513	223532	217181
Q03532	Q03532	HAS1_YEAST	HAS1	6121890	3509760	4338650	2676580
Q12341	Q12341	HAT1_YEAST	HAT1	55467.2	226972	88958.1	320794
P39984	P39984	HAT2_YEAST	HAT2		345431		346121
P32769	P32769	HBS1_YEAST	HBS1	357218	269658	532274	281493
Q07653	Q07653	HBT1_YEAST	HBT1	1198210	699268	1253290	565844
P20448	P20448	DBP4_YEAST	HCA4	2297110	1541850	2032160	1164660
P53834	P53834	HCH1_YEAST	HCH1	417635	527711	1009080	562783
Q05775	Q05775	EIF3J_YEAST	HCR1	187242	336987	758843	773427
P34243	P34243	HCS1_YEAST	HCS1	99475.3	133764	236341	195101
P53973	P53973	HDA1_YEAST	HDA1	269637	239705	261175	295762
P53978	P53978	EF3B_YEAST	HEF3	388953	1525350	450583	1924670
Q03281	Q03281	HEH2_YEAST	HEH2	764106	2454330	484139	2890790
P38199	P38199	HEK2_YEAST	HEK2	8760470	8410470	6832420	5847630
Q05580	Q05580	HEL2_YEAST	HEL2	396058	289961	311287	219323
P09950	P09950	HEM1_YEAST	HEM1	414664	620331	350158	866077
P40012	P40012	PPOX_YEAST	HEM14		204623		259897
P16622	P16622	HEMH_YEAST	HEM15	465845	808594	382451	786527
P28789	P28789	HEM3_YEAST	HEM3	280679	250662	327592	215785
Q12276	Q12276	HER1_YEAST	HER1	165867	138327	153082	82864.9
P35843	P35843	HES1_YEAST	HES1				536093
Q04458	Q04458	HFD1_YEAST	HFD1	1114690	3331160	920125	4035620
Q12060	Q12060	HFI1_YEAST	HFI1	388443	597905	196125	450524
P48362	P48362	HGH1_YEAST	HGH1	219795	234104	240766	167889
P02309	P02309	H4_YEAST	HHF1	18102800	19505100	12562200	6948550
P53551	P53551	H1_YEAST	HHO1	421787	394392	286214	278593
P61830	P61830	H3_YEAST	HHT1	10371600	14051400	8767060	5417870
P06775	P06775	HIP1_YEAST	HIP1	74783.2	287329		167881
P32479	P32479	HIR1_YEAST	HIR1	186485	421365	218617	420895
P32480	P32480	HIR2_YEAST	HIR2	128252	210122	137817	116918
P47171	P47171	HIR3_YEAST	HIR3	778847	1152390	457392	1007120
P00498	P00498	HIS1_YEAST	HIS1		167273		156245
P00815	P00815	HIS2_YEAST	HIS4	461748	445684	350336	539565
P07172	P07172	HIS8_YEAST	HIS5	295567	415158	366842	328897
P40545	P40545	HIS4_YEAST	HIS6	191074	162415	245624	157560
P33734	P33734	HIS5_YEAST	HIS7	304447	297829	301901	262118
P46973	P46973	HIT1_YEAST	HIT1	216005	181101	250729	143313
P48353	P48353	HLJ1_YEAST	HLJ1	508441	1600220	325049	2149060
P40037	P40037	HMF1_YEAST	HMF1	717461	1130380	1261660	890294
P12683	P12683	HMDH1_YEAST	HMG1	1881260	6852860	1483680	7959530
P12684	P12684	HMDH2_YEAST	HMG2	843682	2762220	699834	3504890
Q03973	Q03973	HMO1_YEAST	HMO1	1938190	4120140	1306410	1945660
P38074	P38074	HMT1_YEAST	HMT1	357669	330808	343088	348779
P32339	P32339	HMX1_YEAST	HMX1		341499	123751	288750
Q04344	Q04344	HNT1_YEAST	HNT1	860419	972365	1361400	925874
P49775	P49775	HNT2_YEAST	HNT2	506550	596576	710027	602397
P47124	P47124	HOC1_YEAST	HOC1	15845100	4407020	567801	1737660
Q05080	Q05080	CYK2_YEAST	HOF1		405420		197592
P32485	P32485	HOG1_YEAST	HOG1	366704	330409	333972	318440
P13663	P13663	DHAS_YEAST	HOM2	668566	648170	791983	677542
P10869	P10869	AK_YEAST	HOM3	862972	695859	913302	496712
P31116	P31116	DHOM_YEAST	HOM6	1133420	1062430	1591860	1003150
Q05827	Q05827	HOR7_YEAST	HOR7	261558			103783
Q02959	Q02959	HOS3_YEAST	HOS3	1041770	1516310	1007090	962914
Q01448	Q01448	HPC2_YEAST	HPC2		198770	179662	111399
P40481	P40481	HPM1_YEAST	HPM1				159015
P17629	P17629	HPR1_YEAST	HPR1	456991	563038	210647	499566
Q04178	Q04178	HPRT_YEAST	HPT1	371533	454116	443852	451636
P38922	P38922	HRB1_YEAST	HRB1	657671	576396	685647	542799
Q08109	Q08109	HRD1_YEAST	HRD1		523376	130218	682107
Q05787	Q05787	HRD3_YEAST	HRD3	668346	1437900	392768	1552020
Q05905	Q05905	HRI1_YEAST	HRI1	189331	226639	93459.9	200903
Q08732	Q08732	HRK1_YEAST	HRK1	3620830	1671380	3323220	1522130
Q99383	Q99383	HRP1_YEAST	HRP1	1794780	1691050	1563190	1459120
P29295	P29295	HRR25_YEAST	HRR25	1310780	831498	914769	669633
P15108	P15108	HSC82_YEAST	HSC82	6396220	6367540	7831510	5978210
P38753	P38753	HSE1_YEAST	HSE1	316302	301989	130686	261947
P49955	P49955	SF3B1_YEAST	HSH155	735637	386682	607617	301843
Q99181	Q99181	HSH49_YEAST	HSH49	148855		197661
P34244	P34244	HSL1_YEAST	HSL1	408484	137624	55219.3	104913
P38274	P38274	HSL7_YEAST	HSL7	313485	261868	243899	252413
P38910	P38910	CH10_YEAST	HSP10	2222140	8548760	2399940	10251600
P31539	P31539	HS104_YEAST	HSP104	1208680	1209740	1714320	1245730
P22943	P22943	HSP12_YEAST	HSP12	26881400	22985100	39665300	17207700
P15992	P15992	HSP26_YEAST	HSP26	2756100	3530630	4904910	3874720
P25619	P25619	HSP30_YEAST	HSP30		433914		405592
Q04432	Q04432	HSP31_YEAST	HSP31	855799		577956	312731
Q12329	Q12329	HSP42_YEAST	HSP42	115047	149499	149518	129081
P19882	P19882	HSP60_YEAST	HSP60	4788620	13323900	3857250	14872800
P33416	P33416	HSP78_YEAST	HSP78	2190260	4461830	1629980	4808960
P02829	P02829	HSP82_YEAST	HSP82	732652	688561	999821	718965
P50079	P50079	HSV2_YEAST	HSV2	279685	220642	167462	176507
P04911;P04912	P04911;P04912	H2A1_YEAST;H2A2_YEAST	HTA1;HTA2	50248100	35089600	28132800	17979400
P02293;P02294	P02293;P02294	H2B1_YEAST;H2B2_YEAST	HTB1;HTB2	66450100	75941700	50710100	38480700
Q9URQ5	Q9URQ5	HTL1_YEAST	HTL1	178461	346028	135701	273264
P07263	P07263	SYH_YEAST	HTS1	328061	458954	346491	476070
Q12692	P04911;P04912;Q12692	H2AZ_YEAST	HTZ1	4412140	2987090	2749920	1646550
P04806	P04806	HXKA_YEAST	HXK1	1379290	1876140	1600330	1680490
P04807	P04807	HXKB_YEAST	HXK2	2156300	3858100	1940000	3727560
P32465	P32465	HXT1_YEAST	HXT1	427435	771217	331439	552106
P23585	P23585	HXT2_YEAST	HXT2	977296	1319230	590019	1297650
P32466	P32466	HXT3_YEAST	HXT3	1213060	2889080	1127520	3197470
P32467	P32467	HXT4_YEAST	HXT4				103896
P38695	P32467;P38695	HXT5_YEAST	HXT5	1030560	1592400	206481	1383350
P39003	P39003	HXT6_YEAST	HXT6		114048		63590.8
P39004	P39003;P39004	HXT7_YEAST	HXT7	3649950	4843140	1562850	4146850
P23301	P23301	IF5A1_YEAST	HYP2	10387800	9234230	14573000	11420000
P40581	P40581	GPX3_YEAST	HYR1	620704	1566700	710353	1439100
P40499	P40499	ICE2_YEAST	ICE2	463156	964754	303313	910235
P28834	P28834	IDH1_YEAST	IDH1	1537130	3520330	1296720	3657760
P28241	P28241	IDH2_YEAST	IDH2	1046210	1853830	783362	2236810
P15496	P15496	IDI1_YEAST	IDI1	230802	275609	247246	236861
P21954	P21954	IDHP_YEAST	IDP1	1405780	3085540	1181380	3315800
P43579	P43579	IES1_YEAST	IES1	741820	954699		847954
P40154	P40154	IES2_YEAST	IES2	304630	788751	154511	662704
Q08561	Q08561	IES4_YEAST	IES4	239030	707728	287784	426191
P40060	P40060	IES5_YEAST	IES5		148588		102016
P32617	P32617	IES6_YEAST	IES6		168099		141789
P38286	P38286	MKAR_YEAST	IFA38	1926070	3321700	1113240	3816000
P53897	P53897	IGO1_YEAST	IGO1	126857	125982	120567	136616
Q9P305	Q9P305	IGO2_YEAST	IGO2	58427.1	109953	126484	152386
P38874	P38874	ELP5_YEAST	IKI1	117748	124397	196498	109977
Q06706	Q06706	ELP1_YEAST	IKI3	249388	96832	369016	179172
P47042	P47042	IKS1_YEAST	IKS1		69586.8		68699.5
P47155	P47155	ILM1_YEAST	ILM1		139040		93300.5
P09436	P09436	SYIC_YEAST	ILS1	645964	641539	413966	645201
P00927	P00927	THDH_YEAST	ILV1	1771060	1549410	1193090	1666020
P07342	P07342	ILVB_YEAST	ILV2	1025470	2879530	787023	2835050
P39522	P39522	ILV3_YEAST	ILV3	1095780	2198070	962537	2493330
P06168	P06168	ILV5_YEAST	ILV5	3743990	6578550	2809870	6608470
P25605	P25605	ILV6_YEAST	ILV6	1598560	3923050	1164340	4339150
P50095	P50095	IMDH3_YEAST	IMD3	233425	298327		341230
P50094	P38697;P50094;P50095	IMDH4_YEAST	IMD4	860273	1282930	743561	1221840
P25626	P25626	IMG1_YEAST	IMG1	379388	1030760	331143	1024960
Q06704	Q06704	IMH1_YEAST	IMH1	387358	451628	300896	331548
P47170	P47170	IML1_YEAST	IML1	745178	361584	757911	408788
P47031	P47031	IML2_YEAST	IML2	1013500	1009480	271876	278199
P32351	P32351	IMPX_YEAST	IMP2'	471779	185991	538728	225196
P32899	P32899	IMP3_YEAST	IMP3	2430100	1874630	1841110	1503140
P53941	P53941	IMP4_YEAST	IMP4	1066600	668605	915795	570641
P01097	P01097	ATIF_YEAST	INH1	613462	1232310	418994	1086260
P53115	P53115	INO80_YEAST	INO80	628776	1281350	464041	967982
P40559	P40559	INP51_YEAST	INP51	387918		349928	222987
P50942	P50942	INP52_YEAST	INP52	316016	179586	287527	205538
Q12271	Q12271	INP53_YEAST	INP53	4228610	3299940	438973	319448
Q08227	Q08227	INP54_YEAST	INP54	1012110	1369520	285820	929170
Q12072	Q12072	IOC2_YEAST	IOC2	761058	1445920	426981	917539
P43596	P43596	IOC3_YEAST	IOC3	472478	414260	239049	190680
Q04213	Q04213	IOC4_YEAST	IOC4	985624	1548530	736128	1289200
P38803	P38803	IPI1_YEAST	IPI1	208281	306093	229519	336908
P53877	P53877	IPI3_YEAST	IPI3	405846	314114	413965	392617
P00817	P00817	IPYR_YEAST	IPP1	3884210	3256890	4414470	3003290
P38954	P38954	IPT1_YEAST	IPT1	648613	377895		271798
P18963	P18963	IRA1_YEAST	IRA1	1440430	736801	1094760	473337
P19158	P19158	IRA2_YEAST	IRA2	348041	297795	219410	222725
P40006	P40006	IRC22_YEAST	IRC22	1170550	3053570	736501	3293800
P40580	P40580	BZRD_YEAST	IRC24	405406	438352	333976	481836
Q07951	Q07951	POC3_YEAST	IRC25	78639.9	86775.4	169549	96773.9
P43610	P43610	IRC5_YEAST	IRC5	660719	768244	573873	784926
P32361	P32361	IRE1_YEAST	IRE1	188820	583984		565302
P40541	P40541	SCC3_YEAST	IRR1	1816600	5528700	1379020	5363210
Q07821	Q07821	ISA1_YEAST	ISA1	513916	343779	619423
P40015	P40015	ISC1_YEAST	ISC1	996559	1712380	375227	1411210
Q6Q560	Q6Q560	ISD11_YEAST	ISD11	782051	1121330		857539
P53843	P53843	IST1_YEAST	IST1	110359	189263	146666	222794
P38250	P38250	IST2_YEAST	IST2	1227090	1592800	1129360	1535910
P38144	P38144	ISW1_YEAST	ISW1	836849	1006180	465618	535290
Q08773	Q08773	ISW2_YEAST	ISW2	451340	749108	379190	549907
P53125	P53125	ITC1_YEAST	ITC1	215821	370718	156596	248025
P30605	P30605;P30606	ITR1_YEAST	ITR1	401457	573372	148471	326225
Q04934	Q04934	IVY1_YEAST	IVY1	247637	342003	380024	357384
P33417	P33417	IXR1_YEAST	IXR1	72111.2	73850.5	52452	87118.3
Q03419	Q03419	IZH1_YEAST	IZH1		208967		246831
Q12442	Q12442	IZH2_YEAST	IZH2	424861	911366	108205	729021
P40358	P40358	JEM1_YEAST	JEM1	246007	777849		753864
Q06214	Q06214	JIP5_YEAST	JIP5	393941	280970	495199	348716
P53863	P53863	JJJ1_YEAST	JJJ1		154622		178353
P46997	P46997	JJJ2_YEAST	JJJ2		65056.8		31996.7
P47135	P47135	JSN1_YEAST	JSN1	630016	690866	609190	573787
P38217	P38217	IMB2_YEAST	KAP104	205944	175937	162991	134359
Q02932	Q02932	KA120_YEAST	KAP120	101101	992983	131209	1081690
P40069	P40069	IMB4_YEAST	KAP123	1157050	1423420	1217440	1091630
Q06142	Q06142	IMB1_YEAST	KAP95	474234	587155	558876	499545
P16474	P16474	BIP_YEAST	KAR2	16719300	53123700	12265600	61451300
Q04746	Q04746	KAR5_YEAST	KAR5	207671	168358	68756.4	137019
Q12494	Q12494	KCS1_YEAST	KCS1	66974.1	83104.9	97134.3	53282.7
Q06346	Q06346	KEI1_YEAST	KEI1	4361580	1881370		135370
P38853	P38853	KEL1_YEAST	KEL1	387390	280833	328705	286774
Q08979	Q08979	KEL3_YEAST	KEL3		70284.8		37317.1
P35844	P35844	KES1_YEAST	KES1	6219930	6427490	2294410	2694040
P09620	P09620	KEX1_YEAST	KEX1	3902900	3711490	104775	243863
P13134	P13134	KEX2_YEAST	KEX2	1226470	930784		191806
P20967	P20967	ODO1_YEAST	KGD1	956753	1542320	729579	1758910
P19262	P19262	ODO2_YEAST	KGD2	580239	708413	299698	807573
P40309	P40309	KHA1_YEAST	KHA1	165298	456689		518168
P13185	P13185	KIN1_YEAST	KIN1	685443	539482	499162	461104
P13186	P13186	KIN2_YEAST	KIN2	160888	151086	119090	110854
P06242	P06242	KIN28_YEAST	KIN28	121084	144398	217776	133245
Q01919	Q01919	KIN4_YEAST	KIN4	188569	119615	154444	105143
P53086	P53086	KIP3_YEAST	KIP3	197832	169164	126722	115411
P36004	P36004	KKQ8_YEAST	KKQ8	155223	212161	143203	184434
P38873	P38873	KOG1_YEAST	KOG1	114197	198433	191055	187887
P27809	P27809	KRE2_YEAST	KRE2	38212500	23400900	358112	1221420
P53914	P53914	NAT10_YEAST	KRE33	6002930	5395550	4816490	4485650
P22023	P22023	KRE5_YEAST	KRE5	740795	2194320	685439	2328230
P32486	P32486;P33336	KRE6_YEAST	KRE6	1780810	1604110	613675	884951
P39005	P39005	KRE9_YEAST	KRE9	206884	334278		175068
P42846	P42846	KRI1_YEAST	KRI1	1630300	1128740	1612420	874902
P25586	P25586	KRR1_YEAST	KRR1	2537360	1725650	2101190	1224760
P15180	P15180	SYKC_YEAST	KRS1	695883	1012650	521297	1065250
Q8TGJ3	Q8TGJ3	KISH_YEAST	KSH1	2390010	658754		439671
P38691	P38691	KSP1_YEAST	KSP1	1513730	1060380	2107790	1183900
P14681	P14681	KSS1_YEAST	KSS1	312894	140380	320377	121775
P27810	P27810	KTR1_YEAST	KTR1	86587000	58150600	1079300	2290810
P38130	P38130	KTR3_YEAST	KTR3	25187600	5478950	612063	1403010
P38131	P38131	KTR4_YEAST	KTR4	10361000	6591370	190142	591054
P53966	P53966	KTR5_YEAST	KTR5	572458	149499
P54070	P54070	KTR6_YEAST	KTR6	5272870	4421320	83486	634914
P40504	P40504	KTR7_YEAST	KTR7	5069500	2125850	150638	772706
P53158	P53158	KXD1_YEAST	KXD1	589093	505226		314358
P39526	P39526	LAA1_YEAST	LAA1	285119	352414	353862	318468
P28496	P28496	LAC1_YEAST	LAC1		872474	514351	1045220
P38703	P38703	LAG1_YEAST	LAG1	694430	1017110	552962	1309530
P38851	P38717;P38851	LAM1_YEAST	LAM1	110666	162259	54535.4	166734
P38800	P38800	LAM4_YEAST	LAM4	147350	176315	71776.3	173934
P43560	P43560	LAM5_YEAST	LAM5		778907	281416	702229
Q08001	Q08001	LAM6_YEAST	LAM6	140460	210433	160992	281990
Q10740	Q10740	LKHA4_YEAST	LAP2	191298	263798	173843	263925
Q01532	Q01532	BLH1_YEAST	LAP3	216854	692334	190869	567798
P36146	P36146	LAS1_YEAST	LAS1	325631	396427	398744	367367
Q12446	Q12446	LAS17_YEAST	LAS17	475968	457836	483310	483402
P40367	P40367	GPI7_YEAST	LAS21	113662	450745	49733.3	562982
P12695	P12695	ODP2_YEAST	LAT1	2770950	7648900	2078630	8268370
P25045	P25045	LCB1_YEAST	LCB1	701586	1895950	500695	2243460
P40970	P40970	LCB2_YEAST	LCB2	957282	2776290	657574	3224250
P47013	P47013;P23501	DS1P1_YEAST	LCB3	329609	665941	313473	735867
Q12246	Q12246	LCB4_YEAST	LCB4	2208210	1208490	200433	213264
Q06147	Q06147	LCB5_YEAST	LCB5	256657	559810	140922	564808
P40079	P40079	LCP5_YEAST	LCP5	512903	358362	358566	430497
P38210	P38210	LDB7_YEAST	LDB7	327854	534403		396460
P38139	P38139	LDH1_YEAST	LDH1	1295050	1446860	237539	509402
Q08963	Q08963	RU2A_YEAST	LEA1	809327	977931	573460	797750
P42838	P42838	LEM3_YEAST	LEM3	2615590	3160550	662552	2113660
P38439	P38439	LEO1_YEAST	LEO1	271527	339756	170250	347198
P07264	P07264	LEUC_YEAST	LEU1	340257	308495	497634	285027
P06208	P06208	LEU1_YEAST	LEU4	1644280	2719040	1294740	2882320
Q12166	Q12166	LEU9_YEAST	LEU9	64469.8	278303	64726.8	263704
P33399	P33399	LHP1_YEAST	LHP1	1979140	1648790	1683120	1366120
P36016	P36016	LHS1_YEAST	LHS1	1086740	3260600	696535	3558760
P47120	P47120	DOHH_YEAST	LIA1	514219	414342	500411	476439
Q03579	Q03579	LIP1_YEAST	LIP1	1000060	2698250	926783	3172970
P32875	P32875	LIPA_YEAST	LIP5	87984.9	157145		164430
Q07799	Q07799	LMO1_YEAST	LMO1	328398	167711	358353	194511
P38878	P38878	LNP_YEAST	LNP1		60713.1		120641
Q06508	Q06508	LOA1_YEAST	LOA1	571879	1708020	498663	1966040
P43586	P43586	LOC1_YEAST	LOC1	2923080	1890560	2108530	1598680
P09624	P09624	DLDH_YEAST	LPD1	1200410	2488330	830037	2588730
Q04396	Q04396	LPP1_YEAST	LPP1	1197500	274702
P35688	P35688	LRG1_YEAST	LRG1	603906	487932	259725	223793
P40345	P40345	PDAT_YEAST	LRO1	822136	3211860	726624	3760020
P38801	P38801	LRP1_YEAST	LRP1	254516	206699	181716	209538
P53281	P53281	LSB1_YEAST	LSB1	299920	455038	381080	399729
P43603	P32793;P43603	LSB3_YEAST	LSB3	1049440	816513	1561240	931404
P25369	P25369	LSB5_YEAST	LSB5	364506	275648	667068	403993
P53598	P53598	SUCA_YEAST	LSC1	472387	1674860	362064	1825980
P53312	P53312	SUCB_YEAST	LSC2	526001	1540320	478505	1624080
P53145	P53145	LSG1_YEAST	LSG1	455330	520155	818112	787643
P47017	P47017	LSM1_YEAST	LSM1	1085650	819687	830618	683866
P38828	P38828	LSM12_YEAST	LSM12	824051	622252	689499	715196
P38203	P38203	LSM2_YEAST	LSM2	7610320	5389820	7232580	4312580
P57743	P57743	LSM3_YEAST	LSM3	345371	385455	361040	351023
P40070	P40070	LSM4_YEAST	LSM4	1285440	1132600	884026	927402
P40089	P40089	LSM5_YEAST	LSM5	2200090	978909	1770300	1031280
Q06406	Q06406	LSM6_YEAST	LSM6	4002670	3066040	4219660	2497750
P53905	P53905	LSM7_YEAST	LSM7	1330540	1448820	1738330	1046510
Q3E772	Q3E772	LSO2_YEAST	LSO2	283214	395624	387464	541743
Q12230	Q12230	LSP1_YEAST	LSP1	4310340	6116750	4049300	6505560
P41318	P41318	LST8_YEAST	LST8	462684	338299	319551	296103
P40347	P40347	PPAL_YEAST	LTP1				121238
P34078	P34078	LTV1_YEAST	LTV1	355064	289015	528044	269186
Q07508	Q07508	LUC7_YEAST	LUC7	425464	367326	307374	391014
P32487	P32487	LYP1_YEAST	LYP1	299103	341247	135292	171652
P38998	P38998	LYS1_YEAST	LYS1		160858		211587
P40495	P40495	LYS12_YEAST	LYS12	1266310	2955030	1028350	3192760
P48570	P48570	HOSC_YEAST	LYS20	1515340	1396070	1642390	1357010
Q12122	P48570;Q12122	HOSM_YEAST	LYS21	6108490	5735600	6923300	4763740
P49367	P49367	LYS4_YEAST	LYS4		159463		158727
P36013	P36013	MAOM_YEAST	MAE1	368435	653435	294479	704672
P20484	P20484	MAK11_YEAST	MAK11	2002060	1136360	1262200	713871
P10962	P10962	MAK16_YEAST	MAK16	496101	280906	378013	249230
Q12176	Q12176	MAK21_YEAST	MAK21	1646750	1115190	1451070	909736
Q03503	Q03503	NAA30_YEAST	MAK3	203473	169234	453272	204748
P23060	P23060	MAK32_YEAST	MAK32			98642.6	54691.8
P38112	P38112	MAK5_YEAST	MAK5	1460810	923817	1141800	738045
Q12296	Q12296	MAM3_YEAST	MAM3	358901	411609	290907	248578
P40513	P40513	MAM33_YEAST	MAM33	538673	1287060	454062	1646920
Q01662	Q01662	MAP1_YEAST	MAP1	1686430	1612200	2048590	1892930
P38174	P38174	MAP2_YEAST	MAP2	373862	295681	334852	346563
P10507	P10507	MPPB_YEAST	MAS1	253107	781665	94896.4	850576
P11914	P11914	MPPA_YEAST	MAS2	343871	723740	190341	786311
O14467	O14467	MBF1_YEAST	MBF1	5459470	7113070	5492430	6599170
Q08601	Q08601	MCA1_YEAST	MCA1	1049870	1201010	1326200	1010180
Q12158	Q12158	SCC1_YEAST	MCD1	364419	507070	187871	313746
P36051	P36051	MCD4_YEAST	MCD4	1028380	2927950	775924	3762770
Q07376	Q07376	MCH1_YEAST	MCH1		406588
P21965	P21965	MCK1_YEAST	MCK1	2082710	2045190	1677970	1659180
P29469	P29469	MCM2_YEAST	MCM2	333110	425100	389678	383275
P24279	P24279	MCM3_YEAST	MCM3	982112	1285800	883429	1204950
P30665	P30665	MCM4_YEAST	MCM4	1731780	1939090	1460460	1261830
P29496	P29496	MCM5_YEAST	MCM5	1647010	1299210	1036600	1219820
P53091	P53091	MCM6_YEAST	MCM6	237284	392877	220771	268929
P38132	P38132	MCM7_YEAST	MCM7	182942	325810	234330	314251
P36060	P36060	MCR1_YEAST	MCR1	983503	1552230	565190	1511790
Q12283	Q12283	FABD_YEAST	MCT1		156101		191957
P38323	P38323	CLPX_YEAST	MCX1	134865	216502		145056
P53206	P53206	MCY1_YEAST	MCY1	536377	739921	589781	751189
P53885	P53885	MDG1_YEAST	MDG1		71219.1	42406.6	38883.9
P17505	P17505	MDHM_YEAST	MDH1	3344600	7581310	2943740	8810230
P22133	P22133	MDHC_YEAST	MDH2		355251	217802	415988
P32419	P32419	MDHP_YEAST	MDH3	912184	1055250	645101	1002150
P35191	P35191	MDJ1_YEAST	MDJ1	267342	451158	169299	470073
P33310	P33310	MDL1_YEAST	MDL1	1059650	1030680		1133650
P33311	P33311	MDL2_YEAST	MDL2		333766		316427
Q92328	Q92328	MDM12_YEAST	MDM12		2427860
Q12387	Q12387	NAA25_YEAST	MDM20	743546	808587	591138	765940
Q08179	Q08179	MDM38_YEAST	MDM38	423570	749247	334065	762629
Q12019	Q12019	MDN1_YEAST	MDN1		61159.4		84412.9
P53258	P53258	GYP2_YEAST	MDR1	2050840	1254010		101425
P53094	P53094	MDS3_YEAST	MDS3	399947	303613	312538	219701
Q12285	Q12285	MDY2_YEAST	MDY2	1700390	1297900	2393310	1474200
P38111	P38111	ATR_YEAST	MEC1	142279	161518	105501	124611
Q12321	Q12321	MED1_YEAST	MED1	288293	211413	209299	131393
Q99278	Q99278	MED11_YEAST	MED11	731332	608381	684426	493425
Q12124	Q12124	MED2_YEAST	MED2	279849	293264	341865	257061
Q12343	Q12343	MED4_YEAST	MED4	406738	404896	356928	323934
P38782	P38782	MED6_YEAST	MED6	654085	393013	477210	347760
Q08278	Q08278	MED7_YEAST	MED7	300755	330579	126632	231817
P38304	P38304	MED8_YEAST	MED8	126838	124465	148808	137786
P25039	P25039	EFGM_YEAST	MEF1	662076	1689510	465406	1565790
Q02205	Q02205	MEH1_YEAST	MEH1	823741	769513	154507	383281
P40260;P53390	P40260;P53390	MEP1_YEAST;MEP3_YEAST	MEP1;MEP3	303414	354706		269989
P00958	P00958	SYMC_YEAST	MES1	460003	413100	454995	447488
P39692	P39692	MET10_YEAST	MET10	129592		282002	125294
P06106	P06106	CYSD_YEAST	MET17	443095	601132	250360	533696
P05694	P05694	METE_YEAST	MET6	332313	516454	279168	462108
Q08645	Q08645	FOLE_YEAST	MET7		159813	195477
Q07938	Q07938	MTAP_YEAST	MEU1	2326900	2438420	2920670	2075700
Q99257	Q99257	MEX67_YEAST	MEX67	474340	1510260	439887	1912610
P01149	P01149	MFAL1_YEAST	MF(ALPHA)1	456177	300201		130206
P33441	P33441	MFT1_YEAST	MFT1	298475	581190	282319	550615
P40578	P40578	MGA2_YEAST	MGA2		134863
P38523	P38523	GRPE_YEAST	MGE1	2319160	5210640	1951920	5796930
P32266	P32266	MGM1_YEAST	MGM1	358018	467238	239523	352218
P32787	P32787	MG101_YEAST	MGM101	595867	999744	536505	1126320
P25573	P25573	MGR1_YEAST	MGR1	121972	106620		176297
P40151	P40151	WRIP1_YEAST	MGS1		41990.1		23768
P47085	P47085	MHO1_YEAST	MHO1	213622	264724	278903	175077
P43638	P43638	MHP1_YEAST	MHP1	314575	272267	280583	188285
Q06630	Q06630	MHR1_YEAST	MHR1		445076		396600
P36046	P36046	MIA40_YEAST	MIA40	422756	1344000	301828	1264430
Q96VH5	Q96VH5	MIC10_YEAST	MIC10	807809	1319070	938602	1676030
P38341	P38341	MIC12_YEAST	MIC12	45808.2	205462		143645
P43594	P43594	MIC19_YEAST	MIC19	102039	304172	56689.5	282600
P36112	P36112	MIC60_YEAST	MIC60	816397	1156430	722229	1178350
P41821	P41821	MID1_YEAST	MID1		64575.7		36682.7
P36027	P36027;P53214	MID2_YEAST	MID2		361245	174823	336495
P27705	P27705	MIG1_YEAST	MIG1	41548.3	35713.6	72204
P23641	P23641	MPCP_YEAST	MIR1	1044640	1364520	877515	1232710
P09440	P09440	C1TM_YEAST	MIS1	958333	1805080	920431	1867210
Q03667	Q03667	MIX17_YEAST	MIX17	103644	134251	100535	114784
P38162	P38162	MIX23_YEAST	MIX23		224653	140741	199307
P53379	P53379	MKC7_YEAST	MKC7	330332	585648	265652	513887
P40850	P40850	MKT1_YEAST	MKT1	954976	1180060	937946	857736
P53141	P53141	MLC1_YEAST	MLC1	2136370	1772120	2126990	1736260
Q06580	Q06580	MLC2_YEAST	MLC2	181412	158883	153023	127671
P38920	P38920	MLH1_YEAST	MLH1	469823	182903	226344	155969
Q02455	Q02455	MLP1_YEAST	MLP1	265559	631693	360188	621199
P40457	P40457	MLP2_YEAST	MLP2	628179	1301910	567544	1320920
P30952	P30952	MLS1_YEAST	MLS1	177306	366636	170245	366513
P40185	P40185	MMF1_YEAST	MMF1	2244550	6596680	2107720	7688670
P41800	P41800	MMM1_YEAST	MMM1	316943	692151		703073
Q12372	Q12372	MMP1_YEAST	MMP1	294510	344289		86894.3
Q06324	Q06324	MMR1_YEAST	MMR1				19174.2
Q06211	Q06211	MMS1_YEAST	MMS1	353146		454458	164110
P53152	P53152	MMS2_YEAST	MMS2	657094	887946	975428	605049
Q08970	Q08970	MMT2_YEAST	MMT2		112405
P38888	P38888	MNL1_YEAST	MNL1		303092		393537
Q12205	Q12205	MNL2_YEAST	MNL2	1766370	548229		81081.8
P39106	P39106	MNN1_YEAST	MNN1	13274700	8519760	125880	437747
P50108	P50108	MNN10_YEAST	MNN10	5889510	1257950	163511	508977
P46985	P46985	MNN11_YEAST	MNN11	23551100	5241490	869827	2487850
P38069	P38069	MNN2_YEAST	MNN2	23478500	11630200	631913	1284490
P36044	P36044	MNN4_YEAST	MNN4	3845510	1553380
P46982	P46982	MNN5_YEAST	MNN5	27730100	14665200	516076	1060010
P39107	P39107	MNN9_YEAST	MNN9	23278700	5017490	925900	2523500
P53163	P53163	MNP1_YEAST	MNP1	930361	2015890	952730	2153420
P35724	P35724	MNR2_YEAST	MNR2	109839	279981		225535
P32906	P32906	MNS1_YEAST	MNS1	682431	2316080	520117	2729530
P53059	P53059	MNT2_YEAST	MNT2	2871290	2692740		1398730
P40549	P40549	MNT3_YEAST	MNT3	2688260	1781350	616020	256816
P48563	P48563	MON2_YEAST	MON2	3266640	1363670	1881650	1393390
P32333	P32333	BTAF1_YEAST	MOT1	486283	596878	384796	354765
P34909	P34909	NOT4_YEAST	MOT2	727961	627203	787814	596461
P53311	P53311	MPC3_YEAST	MPC3		43431.1		85043
Q12404	Q12404	MPD1_YEAST	MPD1	711984	1759490	395699	1841150
Q99316	Q99316	MPD2_YEAST	MPD2	870971	2980520	545282	3245310
P35728	P35728	MPE1_YEAST	MPE1	503600	451942	565105	301963
P40364	P40364	MPM1_YEAST	MPM1	942156	1340140	1273680	999055
P25338	P25338	MPO1_YEAST	MPO1		334663
P47083	P47083	MPP10_YEAST	MPP10	1315180	890278	1035670	821701
P53159	P53159	MPS2_YEAST	MPS2	142963	652191	104963	713898
P47069	P47069	MPS3_YEAST	MPS3	213650	855810	143440	1115210
P39016	P39016	MPT5_YEAST	MPT5	530944	253021	484414	209700
P25588	P25588	MRC1_YEAST	MRC1		89153.4	80066.5	113829
Q06106	Q06106	MRD1_YEAST	MRD1	1143190	770872	795129	637353
Q12117	Q12117	MRH1_YEAST	MRH1	5120340	8128910	3815830	7407450
P53166	P53166	MRH4_YEAST	MRH4		244722	142883	239277
Q06489	Q06489	MTNA_YEAST	MRI1	201141	286390	235338	276442
Q06815	Q06815	MRL1_YEAST	MRL1	902522	722524		174550
Q08925	Q08925	MRN1_YEAST	MRN1	1443740	1253990	1334930	1040850
P10662	P10662	RT01_YEAST	MRP1	400293	787638	265922	833869
P12686	P12686	RT13_YEAST	MRP13	753712	862544	387544	876194
P28778	P28778	RT06_YEAST	MRP17		146216		162335
P32902	P32902	RT04_YEAST	MRP4	92938.7	387725	100156	461847
Q02950	Q02950	RT51_YEAST	MRP51	338214	730658	138485	577688
P12687	P12687	RM02_YEAST	MRP7	90843.9	293985		352983
P35719	P35719	MRP8_YEAST	MRP8	388414	284175	197236	284619
Q04599	Q04599	RM01_YEAST	MRPL1	420741	559953	184314	517827
P36520	P36520	RM10_YEAST	MRPL10	1482020	581177	520496	500122
P36521	P36521	RM11_YEAST	MRPL11	192570	456288	132386	432599
Q02204	Q02204	RM13_YEAST	MRPL13	346331	487772		427994
P36523	P36523	RM15_YEAST	MRPL15	128179	363068	82895.4	313944
P36528	P36528	RM17_YEAST	MRPL17	285756	297194		356068
P53875	P53875	RM19_YEAST	MRPL19		228485	37262.8	182038
P53881	P53881	RM22_YEAST	MRPL22	243229	363232	43751.6	358979
Q12487	Q12487	RM23_YEAST	MRPL23	428185	2023460	582481	2211570
P36525	P36525	RM24_YEAST	MRPL24	476789	768159	591003	920724
P23369	P23369	RM25_YEAST	MRPL25		327753	180080	302086
P36526	P36526	RM27_YEAST	MRPL27		91197		63459.7
P36516	P36516	RM03_YEAST	MRPL3	173595	307610	161447	361019
P20084	P20084	RM33_YEAST	MRPL33	136472	303926		201507
Q06678	Q06678	RM35_YEAST	MRPL35		291225	47725.8	311040
P35996	P35996	RM38_YEAST	MRPL38	97558.4	119171		92435
P36533	P36533	RM39_YEAST	MRPL39	168432	352873	173525	343447
P36517	P36517	RM04_YEAST	MRPL4	601856	549443		481099
P36534	P36534	RM40_YEAST	MRPL40		331419	86826.9	313112
P40858	P40858	RN49_YEAST	MRPL49				94555.4
P53724	P53724	RM50_YEAST	MRPL50		229108		216745
Q06090	Q06090	RM51_YEAST	MRPL51	145602	222680	79732.9	267572
P32904	P32904	RM06_YEAST	MRPL6		218349		223246
P36519	P36519	RM07_YEAST	MRPL7		334383		326777
P31334	P31334	RM09_YEAST	MRPL9	116498	297834	81881.7	319540
Q03246	Q03246	RT17_YEAST	MRPS17	353553	380080	203473	368165
P21771	P21771	RT28_YEAST	MRPS28		114794		146498
P53292	P53292	RT35_YEAST	MRPS35	269100	566021	210166	641107
P33759	P33759	RT05_YEAST	MRPS5	178574	499359	126370	450544
Q03799	Q03799	RT08_YEAST	MRPS8	508311	1116900	489369	1133670
P38120	P38120	RT09_YEAST	MRPS9	264535	630913	303121	721074
P32864	P32864	RAEP_YEAST	MRS6	155012	105345	171437	68263.9
P33201	P33201	MRT4_YEAST	MRT4	7323090	5102050	6216510	4789090
P47084	P47084	MRX12_YEAST	MRX12	165835	185193		208843
P21339	P21339	MSB1_YEAST	MSB1	355935	269264	429462	282336
Q03104	Q03104	MSC1_YEAST	MSC1	2238590	7094220	1649460	8202710
Q03455	Q03455	MSC2_YEAST	MSC2	849706	238315		112807
Q05812	Q05812	MSC3_YEAST	MSC3	204914	221637	161243	242788
Q08818	Q08818	MSC6_YEAST	MSC6		156750		195828
P38694	P38694	MSC7_YEAST	MSC7	1341850	3442320	1189910	3859430
P25847	P25847	MSH2_YEAST	MSH2	688964	1605200	697546	1312490
P25336	P25336	MSH3_YEAST	MSH3	258156	221732	137532	200442
Q03834	Q03834	MSH6_YEAST	MSH6	492487	1104660	402289	989495
P13712	P13712	MSI1_YEAST	MSI1		319187	189483	259444
P32048	P32048	SYKM_YEAST	MSK1				154003
Q12186	Q12186	BBP_YEAST	MSL5	214798	204951	137509	198751
P28737	P28737	MSP1_YEAST	MSP1	247435	439165	378307	382061
P15424	P15424	MS116_YEAST	MSS116	382169	823329	293416	774247
P32335	P32335	MSS51_YEAST	MSS51	544364	1351530	655492	1368740
P39552	P39552;P53176	MST28_YEAST	MST28	290533	541650		606368
P47018	P47018	MTC1_YEAST	MTC1	2522870	1466490	1141220	881724
Q03897	Q03897	WDR59_YEAST	MTC5	482854	259288	442487	246720
P53944	P53944	MTQ1_YEAST	MTQ1	111743	113417	95058.5	152842
P34232	P34232	MTR2_YEAST	MTR2	417868	1310350	409848	1401540
P48240	P48240	MTR3_YEAST	MTR3	205271
P47047	P47047	MTR4_YEAST	MTR4	820549	807318	894413	749196
P39731	P39731	MTW1_YEAST	MTW1		108646		112685
P32605	P32605	RU1A_YEAST	MUD1	279249	296071	272477	206685
P36084	P36084	MUD2_YEAST	MUD2	573791	624019	424783	585742
Q02866	Q02866	MUK1_YEAST	MUK1	602856	605679	665592	595652
P38236	P38236	MUM2_YEAST	MUM2	191936		238035	179862
P50276	P50276	MUP1_YEAST	MUP1	560099	1294280	192981	598626
P32377	P32377	MVD1_YEAST	MVD1	308696	341701	291805	300605
P40959	P40959	MVP1_YEAST	MVP1	600407	430253	334582	373556
P40029	P40029	MSRA_YEAST	MXR1	526473	442880	616781	420641
P25566	P25566	MXR2_YEAST	MXR2
P08964	P08964	MYO1_YEAST	MYO1	45173.6	43023		34731.9
P19524	P19524	MYO2_YEAST	MYO2	325243	444696	313647	363349
P36006	P36006	MYO3_YEAST	MYO3	674909	1055030	573521	1081990
P32492	P32492	MYO4_YEAST	MYO4	309415	302869	243708	207059
Q04439	Q04439	MYO5_YEAST	MYO5	313916	629638	494932	667304
Q03429	Q03429	MZM1_YEAST	MZM1		150536		209052
P32505	P32505	NAB2_YEAST	NAB2	410680	831261	309874	639121
P38996	P38996	NAB3_YEAST	NAB3	3304510	2417530	2459110	1674440
Q03735	Q03735	NAB6_YEAST	NAB6	664438	546766	602111	528855
P53919	P53919	NAF1_YEAST	NAF1	1028020	1005630	1402160	951246
P30771	P30771	RENT1_YEAST	NAM7	1585510	1047320	1231570	591097
Q00539	Q00539	NAM8_YEAST	NAM8	463394	339321	331801	281517
P27929	P27929	NAM9_YEAST	NAM9		357508	102284	347905
Q02931	Q02931	UTP17_YEAST	NAN1	2069310	1053140	1450930	821815
P25293	P25293	NAP1_YEAST	NAP1	836276	820750	994112	770975
P12945	P12945	NAT1_YEAST	NAT1	855930	736607	1220320	830411
Q06504	Q06504	NAT3_YEAST	NAT3	200134	188096	168472	190552
Q08689	Q08689	NAT5_YEAST	NAT5	361174	240441	482958	337502
P52919	P52919	NBP1_YEAST	NBP1		131491		127474
Q12163	Q12163	NBP2_YEAST	NBP2	264943		281598	182362
P52920	P52920	NBP35_YEAST	NBP35		206376	182483	136438
Q92317	Q92317	NCB2_YEAST	NCB2	606570	870722	716577	646225
Q12207	Q12207	NCE2_YEAST	NCE102	1427380	1271980	251936	691524
P38205	P38205	NCL1_YEAST	NCL1	220293	275470	261674	280579
P16603	P16603	NCPR_YEAST	NCP1	3671270	14603900	2403700	15975200
Q12200	Q12200	NPC1_YEAST	NCR1	910046	1141320	126814	602749
P32500	P32500	NDC1_YEAST	NDC1	880505	3780330	817097	4778570
P40215	P40215	NDH1_YEAST	NDE1	1150930	1679520	952246	1598920
P32340	P32340	NDI1_YEAST	NDI1	791034	1585100	892779	1756380
P40527	P40527	ATC7_YEAST	NEO1	5076340	2511360	517475	300048
P47035	P47035	NET1_YEAST	NET1	2699670	1685730	6081150	2183350
Q08972	Q08972	NEW1_YEAST	NEW1	775477	824544	1059100	802054
P25374	P25374	NFS1_YEAST	NFS1	583402	964186	342846	973176
P32860	P32860	NFU1_YEAST	NFU1	319152	817339	232416	897083
P32494	P32494	NGG1_YEAST	NGG1	566579	658359	647790	581104
P32831	P32831	NGR1_YEAST	NGR1	413992	403793	520533	344328
Q03435	Q03435	NHP10_YEAST	NHP10	366554	1111810	241834	709160
P32495	P32495	NHP2_YEAST	NHP2	19972800	12255000	29396100	15048900
P11632	P11632	NHP6A_YEAST	NHP6A	1681950	2389450	1138020	1534430
P11633	P11633	NHP6B_YEAST	NHP6B	988649	1539070	936767	1166030
Q04121	Q04121	NHX1_YEAST	NHX1	502338	265659
P34077	P34077	NIC96_YEAST	NIC96	1313100	5442820	997252	6002490
P53081	P53081	NIF3_YEAST	NIF3	544644	704944	690301	670894
P32497	P32497	EIF3C_YEAST	NIP1	847891	873783	788810	806043
Q08962	Q08962	NIP7_YEAST	NIP7	2130610	920995	1679120	950897
P49954	P49954	NIT3_YEAST	NIT3	289184	492408	545455	495428
Q06178	Q06178	NMA1_YEAST	NMA1	959941	424790	835079	456023
P53920	P53920	NM111_YEAST	NMA111	494335	131266	146513	169911
P53204	P53204	NMA2_YEAST	NMA2	625248	390235	774735	349247
P38798	P38798	NMD2_YEAST	NMD2	158808	127201	152531	196376
P38861	P38861	NMD3_YEAST	NMD3	394004	521495	886795	906374
P14743	P14743	NMT_YEAST	NMT1	484462	485891	618532	321455
P53253	P53253	NNF2_YEAST	NNF2	266359	963865	164096	984499
P40165	P40165	NNRE_YEAST	NNR1	478713	481224	374535	395821
P36059	P36059	NNRD_YEAST	NNR2	946376	570798	732815	526007
Q05874	Q05874	EFM7_YEAST	NNT1		67358.2	82961.6	49470.1
Q08444	Q08444	NOB1_YEAST	NOB1	291528	261294	233884	268647
P39744	P39744	NOC2_YEAST	NOC2	3303150	1846040	2437270	1664340
Q07896	Q07896	NOC3_YEAST	NOC3	763519	527279	684511	474660
Q06512	Q06512	NOC4_YEAST	NOC4	780068	634770	490825	649014
Q02892	Q02892	NOG1_YEAST	NOG1	3003580	2108320	2356030	1869080
P53742	P53742	NOG2_YEAST	NOG2	1192340	930426	1389280	1028680
P15646	P15646	FBRL_YEAST	NOP1	70342800	30468700	76053300	29664800
Q6Q547	Q6Q547	NOP10_YEAST	NOP10	16108400	7219970	22252300	10772200
Q08208	Q08208	NOP12_YEAST	NOP12	3098370	1864490	2296420	1539490
P53883	P53883	NOP13_YEAST	NOP13	3597780	2747630	2712550	1898500
Q99207	Q99207	NOP14_YEAST	NOP14	1588800	963287	1124310	884004
P53927	P53927	NOP15_YEAST	NOP15	3008230	1748810	2690550	1747200
P40007	P40007	NOP16_YEAST	NOP16	723730	438681	477791	371412
P53317	P53317	NOP19_YEAST	NOP19	178822	104041	173399	72421.8
P40991	P40991	NOP2_YEAST	NOP2	3121530	2032670	2581920	1651620
P37838	P37838	NOP4_YEAST	NOP4	2847050	1699850	1857180	1185060
Q12080	Q12080	NOP53_YEAST	NOP53	342585	125283	274091	121924
Q12460	Q12460	NOP56_YEAST	NOP56	158858000	63006100	153122000	66936200
Q12499	Q12499	NOP58_YEAST	NOP58	74845800	30597300	78248900	31067100
Q07623	Q07623	NOP6_YEAST	NOP6	2203380	1096460	1694430	1061600
P53261	P53261	PESC_YEAST	NOP7	3863380	2644980	3355980	2397750
Q08287	Q08287	NOP8_YEAST	NOP8	1699060	727434	1649210	622843
P47077	P47077	NOP9_YEAST	NOP9	820159	394336	670788	334578
P06102	P06102	NOT3_YEAST	NOT3	674206	790266	815391	759224
Q12514	Q12514	NOT5_YEAST	NOT5	643319	795950	788748	629232
P47122	P47122	GPN1_YEAST	NPA3	729635	668429	1493970	633285
Q12408	Q12408	NPC2_YEAST	NPC2	1240100	1004640	392922	456553
Q01560	Q01560	NOP3_YEAST	NPL3	8029740	7816120	6929020	6594150
P33755	P33755	NPL4_YEAST	NPL4	1547040	1206910	168269	595564
P32832	P32832	RSC7_YEAST	NPL6	2043840	4491540	1636700	4831990
P25353	P25353	NPP1_YEAST	NPP1	1308980	1359210		291014
P22211	P22211	NPR1_YEAST	NPR1	245060	133910	276457	190145
P39923	P39923	NPR2_YEAST	NPR2	281880		222590	172463
P38742	P38742	NPR3_YEAST	NPR3	365721	135410	317734	141973
P39683	P39683	NPT1_YEAST	NPT1	479979	399553	520911	433071
P53228	P53228	TAL2_YEAST	NQM1	983104	1305240	968350	898445
P53617	P53617	NRD1_YEAST	NRD1	1692890	1315940	1539840	1178720
P53915	P53915	NRK1_YEAST	NRK1	355468	292897	451615	226817
P32770	P32770	DRI1_YEAST	NRP1	574458	490799	613767	478022
P53136	P53136	NSA1_YEAST	NSA1	1170400	919671	1141120	814031
P40078	P40078	NSA2_YEAST	NSA2	1573300	1101760	1338190	1004160
Q07913	Q07913	NSE1_YEAST	NSE1	680180	299117	471318	215190
Q05541	Q05541	NSE3_YEAST	NSE3	506892	294354	544715	152157
P43124	P43124	NSE4_YEAST	NSE4	400313	155146	369347	72455.8
Q03718	Q03718	NSE5_YEAST	NSE5	549638	206908	339588	184003
P38837	P38837	NSG1_YEAST	NSG1	814692	2133130	432988	1954750
P53898	P53898	NSG2_YEAST	NSG2	379713	1273140	421725	1290070
P14907	P14907	NSP1_YEAST	NSP1	1450630	4795040	1247290	6082140
P27476	P27476	NSR1_YEAST	NSR1	70836400	33300400	81025800	30069200
P38302	P38302	NTC20_YEAST	NTC20	134980	101034	139205	169308
Q04958	Q04958	NTE1_YEAST	NTE1	422232	932122	264903	1010400
P33331	P33331	NTF2_YEAST	NTF2	316816	822496	457596	847356
P32356	P32356	TREA_YEAST	NTH1	909256	1024860	1140970	929792
P08466	P08466	NUC1_YEAST	NUC1		594488	217393	570545
P32336	P32336	NUD1_YEAST	NUD1		798164	583442	743518
P40010	P40010	NUG1_YEAST	NUG1	2749400	2126480	2604110	1636880
Q00402	Q00402	NUM1_YEAST	NUM1	763346	898533	619100	790034
P20676	P20676	NUP1_YEAST	NUP1	460984	382781	552737	367590
Q02629	Q02629	NU100_YEAST	NUP100	387468	1003840	404403	1166630
Q02630	Q02630	NU116_YEAST	NUP116	433061	1409170	424249	1576960
P35729	P35729	NU120_YEAST	NUP120	115041	805494	34296.3	944257
P36161	P36161	NU133_YEAST	NUP133	284216	1006570	279701	1104510
P49687	P49687	NU145_YEAST	NUP145	789155	2728460	556201	3081460
P40064	P40064	NU157_YEAST	NUP157	803813	3120680	521531	3531360
P40477	P40477	NU159_YEAST	NUP159	699964	1537850	591595	1659420
P38181	P38181	NU170_YEAST	NUP170	1610150	4792370	1123230	5476090
P52593	P52593	NU188_YEAST	NUP188	1249870	4897610	788123	5325160
P47054	P47054	NU192_YEAST	NUP192	764134	3314290	943879	3797940
P32499	P32499	NUP2_YEAST	NUP2	952669	892041	1201820	554155
Q02199	Q02199	NUP49_YEAST	NUP49	1361120	5718280	1002880	6129980
Q03790	Q03790	NUP53_YEAST	NUP53	393900	1257330	277842	1533450
P48837	P48837	NUP57_YEAST	NUP57	1913720	7993130	1607090	9332500
P39705	P39705	NUP60_YEAST	NUP60	509126	509845	949267	375365
P40368	P40368	NUP82_YEAST	NUP82	795628	2712990	606087	3075840
P52891	P52891	NUP84_YEAST	NUP84	368899	835650	270197	1053760
P46673	P46673	NUP85_YEAST	NUP85		536398	66274.8	660813
Q12066	Q12066	NUR1_YEAST	NUR1	352997	828809	139020	837918
Q12063	Q12063	UPPS_YEAST	NUS1	732450	1392040	504671	1519900
P53114	P53114	MED5_YEAST	NUT1	751504	663990	592151	480852
Q06213	Q06213	MED10_YEAST	NUT2	302663	260751	340996	197004
P38881	P38881	NVJ1_YEAST	NVJ1	138838	706493	66720	779579
Q06833	Q06833	NVJ2_YEAST	NVJ2	558366	1113920	444197	1091780
Q12255	Q12255	NYV1_YEAST	NYV1		272657		117461
P32332	P32332	OAC1_YEAST	OAC1		1458320	117681	1404620
P50946	P50946	OCA1_YEAST	OCA1		39828.3
P25366	P25366	OCA4_YEAST	OCA4	314630	200700	212499	243010
Q12454	Q12454	OCA6_YEAST	OCA6	184182	70207.8	189178	84980.8
P31755	P31755	OCH1_YEAST	OCH1	6189290	2625810	75723	370065
P38219	P38219	OLA1_YEAST	OLA1	4437530	4380400	7007590	4531680
P21147	P21147	ACO1_YEAST	OLE1	1578030	4802060	1001720	5382390
P38325	P38325	OM14_YEAST	OM14	177692	447290	100022	466534
P16547	P16547	OM45_YEAST	OM45	826414	1324840	754713	1314070
P21957	P21957	OPI1_YEAST	OPI1	356601	419061	259698	385852
P05375	P05375	PLMT_YEAST	OPI3		236992		232967
P40897	P40897	OPT1_YEAST	OPT1	240756	348844	153194	288502
Q06810	Q06810	OPY2_YEAST	OPY2	323713	351386	157954	203581
P54784	P54784	ORC1_YEAST	ORC1	574192	787315	297410	621376
P54790	P54790	ORC3_YEAST	ORC3		41247.9
P54791	P54791	ORC4_YEAST	ORC4	216465	460067	140315	287235
P50874	P50874	ORC5_YEAST	ORC5		282472		231960
P53224	P53224	ORM1_YEAST	ORM1		189637		150269
Q06144	Q06144	ORM2_YEAST	ORM2	1412970	3835440	919465	4368450
Q12451	Q12451	OSH2_YEAST	OSH2	599427	794426	466023	658312
P38713	P38713	OSH3_YEAST	OSH3	288453	260080	248750	190561
Q02201	Q02201	OSH6_YEAST	OSH6	650550	780172	507748	844927
P38755	P38755	OSH7_YEAST	OSH7	793623	793665	810357	629752
P21375	P21375	OSM1_YEAST	OSM1	3602060	2843960	324253	1532960
P41543	P41543	OST1_YEAST	OST1	982971	2600120	839969	2958220
P46964	P46964	OST2_YEAST	OST2	343776	1026570	264376	1202170
P48439	P48439	OST3_YEAST	OST3	933179	1895840	619169	1939360
Q92316	Q92316	OST5_YEAST	OST5	237444	719106	219308	768052
Q03723	Q03723	OST6_YEAST	OST6		715807		839663
P43611	P43611	OSW7_YEAST	OSW7	438688	1600380	262670	1785550
P43558	P43558	OTU1_YEAST	OTU1	332786	248742	230003	165667
Q03558	Q03558	OYE2_YEAST	OYE2	661663	1102960	449301	974772
Q12447	Q12447	PAA1_YEAST	PAA1	2101680	1805690	2268730	1609840
P04147	P04147	PABP_YEAST	PAB1	25672400	22111700	24140500	17301200
P39946	P39946	LIS1_YEAST	PAC1	129805		97865.1	68400.3
P48363	P48363	PFD3_YEAST	PAC10	385215	281761	410063	210121
P38351	P38351	PAF1_YEAST	PAF1	253836	648226	408329	705071
Q05518	Q05518	PAL1_YEAST	PAL1		153026	250577	210059
P37304	P37304	PAM1_YEAST	PAM1	1140430	741502	1066080	555693
P42949	P42949	TIM16_YEAST	PAM16		810312	466487	841713
P36147	P36147	PAM17_YEAST	PAM17	314677	423122	79135	414894
Q07914	Q07914	TIM14_YEAST	PAM18		420867	140613	464813
P32521	P32521	PAN1_YEAST	PAN1	901399	831193	903201	640629
P53010	P53010	PAN2_YEAST	PAN2	329764	412091	276502	380137
P36102	P36102	PAN3_YEAST	PAN3	641115	681239	769102	494104
P38787	P38787	PANE_YEAST	PAN5	668046	1243590		922646
P29468	P29468	PAP_YEAST	PAP1	189421	232345	198933	206103
P53632	P53632	PAP2_YEAST	PAP2	313001	283662	286295	220012
Q12515	Q12515	PAR32_YEAST	PAR32	167625		258440	189389
P25644	P25644	PAT1_YEAST	PAT1	3283070	2451860	2670270	1713590
P0CT04	P0CT04	IPB2_YEAST	PBI2	1226470	1376400	1582550	1023560
P25580	P25580	PBN1_YEAST	PBN1	268031	665303	197501	767915
P53297	P53297	PBP1_YEAST	PBP1	1845650	1222990	2026750	1233540
P38151	P38151	PBP2_YEAST	PBP2		342902	852862	362893
Q07362	Q07362	PBP4_YEAST	PBP4	451211	804263	562501	565876
P08018	P08018	PBS2_YEAST	PBS2	157669	246758	116188	98851.2
P38254	P38254	TTL_YEAST	PBY1	391731	387448	428625	257539
Q3E833	Q3E833	PCC1_YEAST	PCC1	112320	111515	209527	102919
Q12524	Q12524	PCD1_YEAST	PCD1
P39081	P39081	PCF11_YEAST	PCF11	336653	403335	220408	345707
P40038	P40038	PCL6_YEAST	PCL6	214589	156285	68447.6	55112.9
P38137	P38137	FAT2_YEAST	PCS60	50704.4	198667	107491	171914
P13259	P13259	PCY1_YEAST	PCT1	280493	950375	372348	969162
P16387	P16387	ODPA_YEAST	PDA1	3936760	12070700	3103180	12529700
P32473	P32473	ODPB_YEAST	PDB1	3866810	10107200	2752070	10014100
P06169	P06169	PDC1_YEAST	PDC1	7761990	11050700	9350700	10685100
P32896	P32896	PDC2_YEAST	PDC2		67894.7		29426.9
P22434	P22434	PDE1_YEAST	PDE1		182452	207851	170169
P17967	P17967	PDI_YEAST	PDI1	12541100	42045000	9198260	46040800
P12383	P12383	PDR1_YEAST	PDR1	143947	127898		89044.7
Q02785	Q02785	PDR12_YEAST	PDR12	605429	994958	454199	1022860
Q04182	Q04182	PDR15_YEAST	PDR15	1706770	2030550	893258	1931310
P53860	P53860	PDR16_YEAST	PDR16	2843380	3405090	1375690	1279590
P53844	P53844	PDR17_YEAST	PDR17	302658	362317	224770	227865
P33302	P33302;Q04182	PDR5_YEAST	PDR5	1892940	3351830	1298570	3499220
Q04264	Q04264	PDS5_YEAST	PDS5	757514	1191870	562634	960141
P16451	P16451	ODPX_YEAST	PDX1	539663	1261170	370320	1230560
P38075	P38075	PDX3_YEAST	PDX3	675139	636977	865562	626891
P32319	P32319	VPS10_YEAST	PEP1	10114300	8375700	733617	1822410
P32854	P32854	PEP12_YEAST	PEP12	272594	228384	91789.8	58657.8
P27801	P27801	PEP3_YEAST	PEP3	276050	213644	198411	142378
P07267	P07267	CARP_YEAST	PEP4	13317500	13244200	3733310	11938000
P12868	P12868	PEP5_YEAST	PEP5	604982	492199	520816	437506
P32609	P32609	PEP7_YEAST	PEP7
P40335	P40335	PEP8_YEAST	PEP8	393898	372054	31265.7	64034.3
Q12144	Q12144	PER33_YEAST	PER33	74399.9			82549.8
P36139	P36139	PET10_YEAST	PET10	327386	853088	330675	811596
P17558	P17558	RTPT_YEAST	PET123	92217.4	267579	39997.7	273640
P07390	P07390	PT494_YEAST	PET494		170571	73197.6	97275.6
P18239	P04710;P18238;P18239	ADT2_YEAST	PET9	2531240	4682920	2165850	4822900
P24004	P24004	PEX1_YEAST	PEX1	533033	399329	89045.8	69458.1
P53112	P53112	PEX14_YEAST	PEX14	351754	502771	94959.1	522130
Q07418	Q07418	PEX19_YEAST	PEX19		126412		106695
Q06169	Q06169	PEX30_YEAST	PEX30	267397	347178	176792	416576
P53203	P53203	PEX31_YEAST	PEX31		97901.6		143489
P42836	P42836	PFA3_YEAST	PFA3	1006470	839610		90111.1
P38244	P38244	PFF1_YEAST	PFF1	241135	916440	218838	415572
P16861	P16861	PFKA1_YEAST	PFK1	2309830	2881650	2056460	2779630
P16862	P16862	PFKA2_YEAST	PFK2	1108460	1622920	1110480	1491610
P40433	P40433	6P21_YEAST	PFK26	54437.1	61882.4	52301.1	31182.4
P42841	P42841	PFS2_YEAST	PFS2	245381	133455	165840	148248
P07274	P07274	PROF_YEAST	PFY1	2070490	2403610	3341420	1921730
P53896	P53896	PGA1_YEAST	PGA1	481349	1252570		999468
P53903	P53903	PGA2_YEAST	PGA2	1362920	4415210	1006750	5067090
Q12746	Q12746	PGA3_YEAST	PGA3	2121460	6940730	1567300	8333670
Q08959	Q08959	PGC1_YEAST	PGC1	206155	381961	134832	283706
P40356	P40356	MED3_YEAST	PGD1	250382	155599	218411	213151
P12709	P12709	G6PI_YEAST	PGI1	2835890	3272850	3193190	3427490
P00560	P00560	PGK_YEAST	PGK1	29623100	49627800	37790300	58379400
P33401	P33401	PGM1_YEAST	PGM1	4300350	4406840	5773660	4412570
P37012	P37012	PGM2_YEAST	PGM2	1389470	1213500	1807290	1176810
P40961	P40961	PHB1_YEAST	PHB1	772519	1218730	708768	1409030
P50085	P50085	PHB2_YEAST	PHB2	524160	937598	436605	937415
Q12252	Q12252	PHM7_YEAST	PHM7	907727	954790	124138	687762
P19881	P19881	PNPP_YEAST	PHO13	358750	517405	458014	508773
P07269	P07269	PHO2_YEAST	PHO2	518246	782870	481403	856011
P50947	P50947	PHO23_YEAST	PHO23	84405.5	58804.9		24132.6
P24031	P24031	PPA3_YEAST	PHO3	431527	238617		84938.1
P07270	P07270	PHO4_YEAST	PHO4	78899.3	169439	104135	96680.6
P11491	P11491	PPB_YEAST	PHO8	409622	721972	103295	431129
P17442	P17442	PHO81_YEAST	PHO81	294239	307634	305494	263668
P25297	P25297	PHO84_YEAST	PHO84	6568230	5980210	6104030	4615980
P17157	P17157	PHO85_YEAST	PHO85	529868	402246	578023	235264
P46956	P46956	PHO86_YEAST	PHO86	3693930	8817780	2546450	10510100
P25360	P25360	PHO87_YEAST	PHO87	917031	972083	195222	342133
P38264	P38264	PHO88_YEAST	PHO88	3452880	9435560	2673980	12639200
P39535	P39535	PHO90_YEAST	PHO90	2931080	2753020	707715	264761
P27514	P27514	PHO91_YEAST	PHO91	384794	1002820	226567	472819
P40857	P40857	HACD_YEAST	PHS1	477140	672370		692129
P53191	P53191	PIB2_YEAST	PIB2	223841	200049	183982	225374
P38768	P38768	PIH1_YEAST	PIH1	65276	109634	320450	182888
P39104	P39104	PIK1_YEAST	PIK1	148916	112643	128686	83381.7
P53252	P53252	PIL1_YEAST	PIL1	9934290	14659900	8614070	14688400
P36775	P36775	LONM_YEAST	PIM1	463566	991740	273053	1036460
Q12057	Q12057	PIN2_YEAST	PIN2	282213	220498
Q06449	Q06449	PIN3_YEAST	PIN3	1260730	889857	1661180	716941
P34217	P34217	PIN4_YEAST	PIN4		239636	253031	183458
P06197	P06197	PIS_YEAST	PIS1	419870	659826	237467	769738
P24583	P24583	KPC1_YEAST	PKC1	554745	467203	543396	421077
Q03407	Q03407	PKH1_YEAST	PKH1		38063.1		50586.6
P39105	P39105	PLB1_YEAST	PLB1	190135	428478	98098.8	377784
Q03674	Q03674	PLB2_YEAST	PLB2		173374		123671
Q04004	Q04004	PLP1_YEAST	PLP1				79906.1
Q12017	Q12017	PLP2_YEAST	PLP2	162258	203223	221155	194635
P05030	P05030	PMA1_YEAST	PMA1	24371000	48590600	21102300	51306500
P38929	P38929	ATC2_YEAST	PMC1	1840350	2529760	1852920	1487650
P29952	P29952	MPI_YEAST	PMI40	1439530	1209090	1854330	1300280
Q03760	Q03760	PML39_YEAST	PML39				35129.9
P13586	P13586	ATC1_YEAST	PMR1	16626400	9035380	450922	687621
P33775	P33775	PMT1_YEAST	PMT1	3622960	10256200	2358850	11616000
P31382	P31382	PMT2_YEAST	PMT2	3441400	10145600	2740980	10669500
P47190	P47190	PMT3_YEAST	PMT3	1209730	1272490	763454	1375520
P46971	P46971	PMT4_YEAST	PMT4	1295340	3152650	904217	3520180
P52867	P52867	PMT5_YEAST	PMT5		1307540		1117380
P42934	P42934	PMT6_YEAST	PMT6	817899	4063910	555759	4483310
Q06644	Q06644	PMT7_YEAST	PMT7	490339	1063420		1298430
P36069	P36069	PMU1_YEAST	PMU1	200308	215558	352249	310612
P53184	P53184	PNC1_YEAST	PNC1	6547220	5151420	9140490	4967740
Q02890	Q02890	PNG1_YEAST	PNG1
Q99216	Q99216	PNO1_YEAST	PNO1	1922140	1202800	1367800	1084200
Q12412	Q12412	PNS1_YEAST	PNS1	445344	492898		292906
P38218	P38218	POA1_YEAST	POA1		170970		83583.2
Q04636	Q04636	POB3_YEAST	POB3	2913350	6275580	5119490	7149420
P25576	P25576	POF1_YEAST	POF1		234622		250493
P13382	P13382	DPOLA_YEAST	POL1	1323800	1098240	1037240	784722
P38121	P38121	DPOA2_YEAST	POL12	712412	734435	584093	495984
P21951	P21951	DPOE_YEAST	POL2	1305070	1240250	989542	839053
P15436	P15436	DPOD_YEAST	POL3	161222	257736	229055	224699
P15873	P15873	PCNA_YEAST	POL30	959110	2586290	645149	2668470
P46957	P46957	DPOD2_YEAST	POL31	752518	1104470	710304	898607
P39985	P39985	DPO5_YEAST	POL5	2479600	1788320	2063150	1272900
P39685	P39685	PO152_YEAST	POM152	1033370	3701880	685145	4445970
Q12164	Q12164	POM33_YEAST	POM33	1057020	1393330	728654	1436070
Q12445	Q12445	POM34_YEAST	POM34	659600	1796540	414467	2145770
P41812	P41812	POP1_YEAST	POP1		60891.2	52265.6	42774.4
P39008	P39008	POP2_YEAST	POP2	698701	599342	801609	532598
P28005	P28005	POP5_YEAST	POP5		32200.8	18116.8	30238.6
P53218	P53218	POP6_YEAST	POP6
P04840	P04840	VDAC1_YEAST	POR1	16213000	36233200	13432600	36101800
P32838	P32838	PP2A4_YEAST	PPG1		172087		201075
Q04081	Q04081	LCMT1_YEAST	PPM1	342822	210538	251254	206764
Q04119	Q04119	PPN1_YEAST	PPN1	2766490	1344980	2364410	1125320
P38698	P38698	PPX1_YEAST	PPX1	1020410	1050900	1158060	1125250
P26570	P26570	PPZ1_YEAST	PPZ1		217634		236415
P09232	P09232	PRTB_YEAST	PRB1	5332820	4655570	967135	2457470
P00729	P00729	CBPY_YEAST	PRC1	3702180	6184770	981687	4906290
P25375	P25375	PRTD_YEAST	PRD1	166030	630418	159364	711903
P22141	P22141	PSB4_YEAST	PRE1	352900	435409	286968	355887
P21242	P21242	PSA7_YEAST	PRE10	1408870	2145660	2048850	1861580
P30656	P30656	PSB5_YEAST	PRE2	413109	512970	466537	549921
P38624	P38624	PSB1_YEAST	PRE3	442031	618250	505913	533561
P30657	P30657	PSB7_YEAST	PRE4		238978		284273
P40302	P40302	PSA6_YEAST	PRE5	575476	784595	679701	783297
P40303	P40303	PSA4_YEAST	PRE6	564364	901606	655678	921139
P23724	P23724	PSB6_YEAST	PRE7	1002520	1394670	1377350	1201580
P23639	P23639	PSA2_YEAST	PRE8	333175	508266	269571	423994
P23638	P23638	PSA3_YEAST	PRE9	397223	580691	519275	557709
P10363	P10363	PRI1_YEAST	PRI1	1495840	1260400	1306230	1120720
P20457	P20457	PRI2_YEAST	PRI2	1496520	1133290	1186060	817724
Q03262	Q03262	PGM3_YEAST	PRM15	129687	200215	188169	218916
Q12498	Q12498	PRM4_YEAST	PRM4	921010	535359		100645
P40476	P40476	PRM5_YEAST	PRM5	48077.8	71690.4
P53174	P53174	PRM8_YEAST	PRM8	803784	1394790		1094370
P39551	P39551	PRM9_YEAST	PRM9	99227.9	155767		94275.4
P32264	P32264	PROB_YEAST	PRO1	950566	369039	935203	403558
P54885	P54885	PROA_YEAST	PRO2	154633	261543	150715	226347
P32263	P32263	P5CR_YEAST	PRO3	438342	603688	374034	654330
P32523	P32523	PRP19_YEAST	PRP19	1109730	846024	823378	736889
P24384	P24384	PRP22_YEAST	PRP22	135702	230688
P39682	P39682	PRP39_YEAST	PRP39	569625	567754	526393	473569
P33203	P33203	PRP40_YEAST	PRP40	355253	245566	238955	194425
Q03776	Q03776	PRP42_YEAST	PRP42	137643	116389	154493	101939
P53131	P53131	PRP43_YEAST	PRP43	3360580	2281020	3193110	1913570
P19735	P19735	PRP6_YEAST	PRP6		17964.1		28109.7
P33334	P33334	PRP8_YEAST	PRP8	355379	176314	289709	159580
P19736	P19736	PRP9_YEAST	PRP9		117018	78134.6	99979.6
P28708	P28708	PRR1_YEAST	PRR1	180026	188539		132002
P32895	P32895	KPR1_YEAST	PRS1	1346310	874289	1387290	816179
P38620	P38620	KPR2_YEAST	PRS2			375371	188901
P38689	P38689	KPR3_YEAST	PRS3	2365850	1644380	2567890	1521380
P38063	P38063;P38620	KPR4_YEAST	PRS4		196136	240015	98024.2
Q12265	Q12265	KPR5_YEAST	PRS5	937361	799531	1105640	533132
P06103	P06103	EIF3B_YEAST	PRT1	1025270	789042	1248520	1090050
P34227	P34227	PRX1_YEAST	PRX1	11320200	19061600	11209200	19826400
P41940	P41940	MPG1_YEAST	PSA1	5437060	4545790	6233050	4482530
P39006	P39006	PSD1_YEAST	PSD1				65248.3
P32337	P32337	IMB3_YEAST	PSE1	568049	346403		207608
P36081	P36081	PSG1_YEAST	PSG1	4214630	4361970	507317	2430960
Q12161	Q12161	PSH1_YEAST	PSH1	126214	117271	158361	175495
P31374	P31374	PSK1_YEAST	PSK1	209468	167198	260968	135263
Q08217	Q08217	PSK2_YEAST	PSK2		132449	78277.5	21878.6
P50896	P50896	PSP1_YEAST	PSP1	1911190	1205250	1460800	926664
P50109	P50109	PSP2_YEAST	PSP2	1683250	1528650	1651030	1203450
Q07800	Q07800	PSR1_YEAST	PSR1	391572	264738	240395	257653
Q12355	Q12355	PST1_YEAST	PST1		177553
Q12335	Q12335	PST2_YEAST	PST2	1743580	1443610	1106170	958625
Q01329	Q01329	PTA1_YEAST	PTA1	442264	286982	381339	291799
P35182	P35182	PP2C1_YEAST	PTC1	144191	188275	178113	151174
P39966	P34221;P39966	PP2C2_YEAST	PTC2	315542	259712	383901	307224
P38089	P38089	PP2C4_YEAST	PTC4	991599	708599	499521	590086
Q12511	Q12511	PDP1_YEAST	PTC5		130985		122025
P38797	P38797	PP2C7_YEAST	PTC7	409037	923378	375871	985997
P34222	P34222	PTH2_YEAST	PTH2	494606	1593590	449009	1772320
P39927	P39927	PTI1_YEAST	PTI1	414744	231986	118217	200407
P47116	P47116	PTK2_YEAST	PTK2	1251490	1231290	4064590	2626170
P32857	P32857	PTM1_YEAST	PTM1	10624800	8081310	563331	987301
P25044	P25044	PTP1_YEAST	PTP1	304782	326918	358547	290809
P32901	P32901	PTR2_YEAST	PTR2	1568730	1848310	349067	857825
P32588	P32588	PUB1_YEAST	PUB1	3443760	4148890	3508800	3587870
Q07807	Q07807	PUF3_YEAST	PUF3	2827760	2038670	2579420	1427780
P25339	P25339	PUF4_YEAST	PUF4	1010840	1126590	712090	675238
Q04373	Q04373	PUF6_YEAST	PUF6	6254800	3298980	4886500	2397150
Q06991	Q06991	PUN1_YEAST	PUN1		89201.4		78233.9
P25043	P25043	PSB2_YEAST	PUP1	250363	458082	258868	380582
P32379	P32379	PSA5_YEAST	PUP2	670019	802594	932674	657613
P25451	P25451	PSB3_YEAST	PUP3	878715	553955	914064	613377
Q12211	Q12211	PUS1_YEAST	PUS1	62858.8	64623.6	97619.7	68216.8
Q08647	Q08647	PUS7_YEAST	PUS7	624123	586116	426303	475453
P07275	P07275	PUT2_YEAST	PUT2	804373	1898370	571985	2090870
P15380	P15380	PUT4_YEAST	PUT4	233711	108619		57599.3
P21304	P21304	PWP1_YEAST	PWP1	1298160	907231	1031270	799686
P25635	P25635	PWP2_YEAST	PWP2	1732450	1057810	1440640	917351
P36166	P36166	PXL1_YEAST	PXL1	20768.8	32798.8	73933.1	30841.1
P47148	P47148	PXP2_YEAST	PXP2	196169	236268		153267
P53335	P53335	PXR1_YEAST	PXR1	800045	411533	529742	402620
P32327	P11154;P32327	PYC2_YEAST	PYC2	223673	334555	235312	288861
P53981	P53981	PYP1_YEAST	PYP1	589304	560008	773593	485395
P07257	P07257	QCR2_YEAST	QCR2	1909170	4023190	1564700	4106890
P00127	P00127	QCR6_YEAST	QCR6		111373		114753
P00128	P00128	QCR7_YEAST	QCR7	305360	726627	317507	780245
P08525	P08525	QCR8_YEAST	QCR8	230520	506482	267525	538349
P40474	P40474	QDR2_YEAST	QDR2	196501	285137	123077	270871
P43123	P43123	UAP1_YEAST	QRI1	417614	513443	434374	490982
P06777	P06777	RAD1_YEAST	RAD1	343456	178731	156883
P06838	P06838	RAD10_YEAST	RAD10	629351	931905	802834	969122
P07276	P07276	RAD2_YEAST	RAD2		69918.3	84554.2	82174.7
P32628	P32628	RAD23_YEAST	RAD23	500965	521696	620542	502885
P26793	P26793	FEN1_YEAST	RAD27	94408.2	170932		144004
P06839	P06839	RAD3_YEAST	RAD3	249109	198997	212801	222989
Q04231	Q04231	RAD33_YEAST	RAD33	563962	1069010	390800	728117
P14736	P14736	RAD4_YEAST	RAD4		51086.8		65412
P12753	P12753	RAD50_YEAST	RAD50	83322.7	102564	94728.3	69830.5
P25454	P25454	RAD51_YEAST	RAD51			462618	567447
P06778	P06778	RAD52_YEAST	RAD52	54632.5		43363.8
P14737	P14737	RAD9_YEAST	RAD9	505298	552984	277956	588484
Q06891	Q06891	RAF_YEAST	RAF1	810029	1725440	516648	1276410
P53063	P53063	DXO_YEAST	RAI1	605398	816295	535094	862277
P11938	P11938	RAP1_YEAST	RAP1	351998	1080940	284496	1039760
P01119	P01119	RAS1_YEAST	RAS1	759617	974118	441791	467376
P01120	P01120	RAS2_YEAST	RAS2	2213450	1557560	1541150	1230550
Q02792	Q02792	XRN2_YEAST	RAT1	714146	926017	691336	828646
P47104	P47104	RAV1_YEAST	RAV1	243452	241275	314937	175974
Q08760	Q08760	RAX1_YEAST	RAX1	448417	733077		344472
Q12465	Q12465	RAX2_YEAST	RAX2	339209	563091		448640
Q12270	Q12270	RBD2_YEAST	RBD2	30624900	12881700	93227	428416
P39729	P39729	RBG1_YEAST	RBG1	2284230	2679700	2266850	2600980
P53295	P53295	RBG2_YEAST	RBG2	274338	344803	495706	378569
P48606	P48606	TBCA_YEAST	RBL2	733575	738862	735512	569969
Q03713	Q03713	RCF1_YEAST	RCF1	793386	810827		723801
P53721	P53721	RCF2_YEAST	RCF2	297318	510556	282658	559547
P38623	P38623	RCK2_YEAST	RCK2	308804	301521	337799	305911
Q08096	Q08096	RCL1_YEAST	RCL1	858731	585604	616537	514567
P53972	P53972	RCM1_YEAST	RCM1	1347030	861549	723375	554115
P36054	P36054	RCN1_YEAST	RCN1	122902	112359	103648	66068
Q12044	Q12044	RCN2_YEAST	RCN2	1043680	1124550	1153530	657382
Q04779	Q04779	RCO1_YEAST	RCO1	67940.4	63067.1		76232.3
P38212	P38212	RCR1_YEAST	RCR1	157955	86435
Q03446	Q03446	RCR2_YEAST	RCR2
P39531	P39531	RCY1_YEAST	RCY1	325735	588904	279823	324019
P38086	P38086	RDH54_YEAST	RDH54	251281	167865	255609	155948
Q12434	Q12434	GDIR_YEAST	RDI1	853904	1074850	842630	826803
Q12305	Q12305	RDL1_YEAST	RDL1	3715720	4851800	3916080	4519680
Q08742	Q08742	RDL2_YEAST	RDL2			135036	135747
P21538	P21538	REB1_YEAST	REB1	400878	435255	466366	225624
P40893	P40893	REE1_YEAST	REE1	238675	324665	208715	208552
P42073	P42073	REF2_YEAST	REF2	327938		186062	113771
Q00816	Q00816	REG1_YEAST	REG1	166007	94084.6	165073	62488.5
Q06709	Q06709	REH1_YEAST	REH1	592553	383734	606076	480594
P38344	P38344	REI1_YEAST	REI1		243215	285999	252903
P03871	P03871	REP1_YEAST	REP1	314573	672967	263638	653876
P03872	P03872	REP2_YEAST	REP2	887073	1741320	619300	1333460
P25560	P25560	RER1_YEAST	RER1	884690	465383		344750
P35196	P35196	RER2_YEAST	RER2	216713	455737	181173	486981
P22276	P22276	RPC2_YEAST	RET1	445842	438635	471583	343422
P43621	P43621	COPD_YEAST	RET2	635926	558263	610075	511348
P53600	P53600	COPZ_YEAST	RET3	587950	500414	592049	354663
Q08237	Q08237	REXO4_YEAST	REX4	631472	583882	566161	374972
P22336	P22336	RFA1_YEAST	RFA1	892673	2528090	881049	2110580
P26754	P26754	RFA2_YEAST	RFA2	642034	1196940	560962	1059200
P26755	P26755	RFA3_YEAST	RFA3	504926	1335010	419672	899997
P38630	P38630	RFC1_YEAST	RFC1	288768	303384	238002	298595
P40348	P40348	RFC2_YEAST	RFC2	1151310	993415	1116750	893781
P38629	P38629	RFC3_YEAST	RFC3	711523	798201	669464	595880
P40339	P40339	RFC4_YEAST	RFC4	535599	533675	579846	441036
P38251	P38251	RFC5_YEAST	RFC5	298766	274590	327357	291685
P38234	P38234	RFS1_YEAST	RFS1	672570	467065	434350	456365
P38206	P38206	RFT1_YEAST	RFT1	2303650	1111970		656651
Q06108	P48361;Q06108	RGC1_YEAST	RGC1	749522	371330	645284	230954
P38339	P38339	RGD1_YEAST	RGD1	294580	268576	248577	250649
P43556	P43556	RGD2_YEAST	RGD2	597924	158730	139207	104925
P40043	P40043	RGI1_YEAST	RGI1	1114250	1004430	1577000	1474880
P16664	P16664	RGP1_YEAST	RGP1	3292010	1081820
P19263	P19263	MED14_YEAST	RGR1	532563	437113	464614	322486
P25378	P25378	RHEB_YEAST	RHB1		342514	276262	203497
P06780	P06780	RHO1_YEAST	RHO1	4559700	6712220	2708950	4500760
P06781	P06781	RHO2_YEAST	RHO2	1230020	2290430	905400	1425480
Q00245	Q00245	RHO3_YEAST	RHO3	981499	1336240	777763	925386
P53879	P53879	RHO5_YEAST	RHO5	285108	172796	111567	217592
P53893	P53893	RIA1_YEAST	RIA1	99993.6	231900	62602	166246
P38066	P38066	RIB1_YEAST	RIB1	495292	483348	617868	245704
Q12362	Q12362	RIB2_YEAST	RIB2	333447	392867	288517	559982
Q99258	Q99258	RIB3_YEAST	RIB3		67126.6		99866.3
P50861	P50861	RIB4_YEAST	RIB4	625187	1131640	1030820	1022650
P40395	P40395	RIC1_YEAST	RIC1	1764330	497157
P29539	P29539	RIF1_YEAST	RIF1	203639	132003	198139	72216.1
P32445	P32445	RIM1_YEAST	RIM1	820673	1292670	448594	1102710
Q12196	Q12196	RIO1_YEAST	RIO1			173769	148365
P40160	P40160	RIO2_YEAST	RIO2	585663	557820	1245610	937993
P08067	P08067	UCRI_YEAST	RIP1	1254770	2280960	1105580	2384210
P38883	P38883	RIX1_YEAST	RIX1	107333	95307.5	114658	133904
Q07844	P32794;Q07844	RIX7_YEAST	RIX7	13713000	8144670	1652120	1462650
Q12189	Q12189	RPIA_YEAST	RKI1		225142		202757
Q12504	Q12504	RKM4_YEAST	RKM4			37972.4	78437.1
Q04781	Q04781	LTN1_YEAST	RKR1	127922	204638	269876	220200
Q12495	Q12495	RLF2_YEAST	RLF2		274599		190572
Q03195	Q03195	RLI1_YEAST	RLI1	1245240	1494150	2226950	1957520
Q07915	Q07915	RLP24_YEAST	RLP24	3549090	2225460	2775650	1813020
P40693	P40693	RLP7_YEAST	RLP7	2840060	1937890	2362590	1747250
Q03441	Q03441	RMD1_YEAST	RMD1	204278	1229580	143959	501237
P43620	P43620	RMD8_YEAST	RMD8	197504	515068		213392
P53140	P53140	RMD9_YEAST	RMD9		137191		88444.6
P32611	P32611	RML2_YEAST	RML2	122963	329249		267291
Q03305	Q03305	RMT2_YEAST	RMT2	273332	309064	515123	315381
P11745	P11745	RNA1_YEAST	RNA1	1014350	1037920	1115960	750500
P25298	P25298	RNA14_YEAST	RNA14	534381	468236	380533	340866
P25299	P25299	RNA15_YEAST	RNA15	631629	589041	510029	471265
P25367	P25367	RNQ1_YEAST	RNQ1	685591	478232	369965	383259
P21524	P21524	RIR1_YEAST	RNR1	695801	450727	696327	364145
P09938	P09938	RIR2_YEAST	RNR2	856381	1009830	913330	1135000
P49723	P49723	RIR4_YEAST	RNR4	1003650	1317560	1271190	1273260
Q02555	Q02555	RNT1_YEAST	RNT1	1395330	1064520	1442170	912642
Q02933	Q02933	RNY1_YEAST	RNY1	167189	427176		412976
Q02805	Q02805	ROD1_YEAST	ROD1	309896	275156	307529	201142
P45818	P45818	ROK1_YEAST	ROK1	1097530	512635	765766	440458
P51862	P51862;P53046	ROM2_YEAST	ROM2	152532	124537	137563	69088.2
P38138	P38138	GLU2A_YEAST	ROT2	780852	2578260	465008	2860370
P25046	P25046	MED19_YEAST	ROX3	396431	276197	321857	161427
P32529	P32529	RPA12_YEAST	RPA12	2811770	1161470	5505820	1549280
P22138	P22138	RPA2_YEAST	RPA135	3105210	1181310	4435550	1630180
P10964	P10964	RPA1_YEAST	RPA190	3953630	1443370	5864940	2085230
P47006	P47006	RPA34_YEAST	RPA34	1648360	908671	2586150	1057150
P46669	P46669	RPA43_YEAST	RPA43	2872790	1389760	4614460	2049620
Q01080	Q01080	RPA49_YEAST	RPA49	3041760	1677680	4363430	1960830
P22139	P22139	RPAB5_YEAST	RPB10	404097	307710	481003	294474
P38902	P38902	RPB11_YEAST	RPB11	441410	635824	332083	429721
P08518	P08518	RPB2_YEAST	RPB2	936331	1132180	761493	856302
P16370	P16370	RPB3_YEAST	RPB3	295041	461522	368745	446462
P20433	P20433	RPB4_YEAST	RPB4	319783	557222		362059
P20434	P20434	RPAB1_YEAST	RPB5	963337	309101	1182680	438922
P34087	P34087	RPB7_YEAST	RPB7	1422500	776607	989629	515061
P20436	P20436	RPAB3_YEAST	RPB8	2177220	1287620	2730970	1675860
P27999	P27999	RPB9_YEAST	RPB9	363635	495619	279626	346749
P40422	P40422	RPAB4_YEAST	RPC10	1400450	705828	1968130	812946
Q04307	Q04307	RPC10_YEAST	RPC11	78003.7	108020	61770.7	103556
P28000	P28000	RPAC2_YEAST	RPC19	4334470	1947110	6261660	2438390
P35718	P35718	RPC8_YEAST	RPC25	91534.8	83981.1	67428.3	93833.9
P17890	P17890	RPC7_YEAST	RPC31	31650.8	42850.5
P32910	P32910	RPC6_YEAST	RPC34	445765	394967	355049	326791
P36121	P36121	RPC5_YEAST	RPC37	67910.4	89145.6	78820	70323.9
P07703	P07703	RPAC1_YEAST	RPC40	4969580	2330150	8147130	3119870
P25441	P25441	RPC4_YEAST	RPC53	408976	491898	508882	383187
P32349	P32349	RPC3_YEAST	RPC82	625399	571496	590676	493887
P32561	P32561	RPD3_YEAST	RPD3	593799	583059	413354	443126
P38805	P38805	RPF1_YEAST	RPF1	1212060	678438	837263	504756
P36160	P36160	RPF2_YEAST	RPF2	4264720	4099160	3132170	3984400
P38249	P38249	EIF3A_YEAST	RPG1	980078	990640	1379860	1172610
P39956	P39956	RPH1_YEAST	RPH1	70882	104256	79045.6	73555.6
P41805	P41805	RL10_YEAST	RPL10	40201000	38126200	44674400	49470700
P0C0W9;Q3E757	P0C0W9;Q3E757	RL11A_YEAST;RL11B_YEAST	RPL11A;RPL11B	14199200	15143200	17461700	19810500
P0CX53;P0CX54	P0CX53;P0CX54	RL12A_YEAST;RL12B_YEAST	RPL12A;RPL12B	14030000	16641100	19737500	20116800
P40212	P40212;Q12690	RL13B_YEAST	RPL13B	33332400	30507000	53933300	38896000
P36105	P36105	RL14A_YEAST	RPL14A	875821	1086770	1615560	1355240
P38754	P36105;P38754	RL14B_YEAST	RPL14B	11800900	11970200	17487700	15494600
P05748	P05748	RL15A_YEAST	RPL15A	9346270	9188230	12608700	11947700
P26784	P26784;P26785	RL16A_YEAST	RPL16A	11689200	11875700	16144000	13785000
P26785	P26785	RL16B_YEAST	RPL16B	17592500	19120300	26714700	23786600
P05740	P05740	RL17A_YEAST	RPL17A	14125800	11649400	15967700	17002700
P46990	P46990	RL17B_YEAST	RPL17B	6674110	7822190	8407640	8253060
P0CX49;P0CX50	P0CX49;P0CX50	RL18A_YEAST;RL18B_YEAST	RPL18A;RPL18B	10078500	10268300	15490900	12649600
P0CX82;P0CX83	P0CX82;P0CX83	RL19A_YEAST;RL19B_YEAST	RPL19A;RPL19B	28306100	27173600	34081500	37359800
P0CX43;P0CX44	P0CX43;P0CX44	RL1A_YEAST;RL1B_YEAST	RPL1A;RPL1B	7104820	6429140	8431610	8719630
P0CX23;P0CX24	P0CX23;P0CX24	RL20A_YEAST;RL20B_YEAST	RPL20A;RPL20B	19318600	19312900	33109600	24265700
[truncated: 1,150 more rows]
